# Supplementary material for: Linoleic acid metabolite 13-Hydroxyoctadecadienoic acid as a biphasic ferroptosis modulator in granulosa cells: multi-omics analysis of ovine atretic follicles
Source: Front Cell Dev Biol. 2025 May 30;13:1610621. doi: 10.3389/fcell.2025.1610621 (PMC12162603; doi:10.3389/fcell.2025.1610621)
Supplement: Supplementary file 2 [file Table1.xlsx]

## Sheet: Table S1
Table S1. The Sequences of qPCR primers used in this study
The sub-table qPCR' shows the sequences of qPCR primers.
Gene symbol	RefSeq	Name	Forward primer sequence (5′-3′)	Reverse primer sequence (5′-3′)	Amplicon size (bp)
β-actin	NM_001009784.3	Ovis aries actin beta (ACTB)	GTCATCACCATCGGCAATGA	CGTGAATGCCGCAGGATT	88
FTH1	NM_001009786.2	Ovis aries ferritin heavy chain 1 (FTH1)	CTCTACGCCTCCTATGTCTACC	TTCAGCCCATTCTCCCAGTC	212
ACSL4	XM_060408093.1	Ovis aries acyl-CoA synthetase long chain family member 4 (ACSL4)	TATCGTTCTGTCACGCACTT	CACTTAGGACTTCCCTGGTT	136
TF	XM_042236939.2	Ovis aries serotransferrin (TF)	TGACCTCCCTGGACATGAGA	GGTAACCCGTAAAGTATTGATT	274
GPX4	XM_060416444.1	Ovis aries glutathione peroxidase 4	GTTCGCTGCTGGCTATAACG	TCCATTTGATGGCGTTTCCC	107
TFRC	XM_042232713.2	Ovis aries transferrin receptor	CAGGATTGCCAAACATAC	CTTCAAAGCCCTTAATAACT	213
SLC7A11	NM_001252182.1	Ovis aries solute carrier family 7 member 11	GTTCTGTCACTGTTTGGAGCC	ATAGCGTCCAAATGCCAGAG	288

## Sheet: Table S2
Table S2. Results of 284 and 283 metabolites identified in positive and negative ion modes from from the healthy follicular fluid (HFF) and atretic follicular fluid (AFF) groups
ID	AFF_1	AFF_2	AFF_3	AFF_4	AFF_5	AFF_6	HFF_1	HFF_2	HFF_3	HFF_4	HFF_5	HFF_6	ratio	t.test_p.value	wilcox.test_p.value	t.test_p.value_BHcorrect	wilcox.test_p.value_BHcorrect	VIP	cv	regulated	MZ	RT	IsAnnotated	IsMS2ident	MS2Metabolite	MS2superclass	MS2class	MS2hmdb	MS2kegg	MS2keggPathway	MS1hmdbName	MS1keggName
neg-M103T190	1.13239e+07	1.74394e+07	3.92647e+07	3.45818e+07	2.70579e+07	3.06833e+07	2.19084e+07	2.15191e+07	3.76894e+07	1.78958e+07	2.16298e+07	2.4293e+07	1.10636	0.832375	0.699134	0.924732	0.875016	0.213336	0.334263	none	103.04	3.16624	1	1	(R)-3-Hydroxybutyric acid	Organic acids and derivatives	Hydroxy acids and derivatives	HMDB0000011	C01089	(map00072)Synthesis and degradation of ketone bodies;(map00650)Butanoate metabolism;(map01100)Metabolic pathways;(map04024)cAMP signaling pathway	10	2-Hydroxybutyric acid;(R)-3-Hydroxybutyric acid;(S)-3-Hydroxyisobutyric acid;(R)-3-Hydroxyisobutyric acid;3-Hydroxybutyric acid;(S)-3-Hydroxybutyric acid;4-Hydroxybutyric acid;Alpha-Hydroxyisobutyric acid;Ethoxyacetic acid;2-Methyl-3-hydroxypropanoate	HMDB0000008;HMDB0000011;HMDB0000023;HMDB0000336;HMDB0000357;HMDB0000442;HMDB0000710;HMDB0000729;HMDB0031212;HMDB0059748	9	4-Hydroxybutanoic_acid;(R)-3-Hydroxybutanoate;3-Hydroxy-2-methylpropanoate;4-Hydroxyacid;(S)-3-Hydroxybutanoate;2-Hydroxybutanoic_acid;(S)-3-Hydroxyisobutyrate;Methyl_methoxyacetate;2-Hydroxy-2-methylpropanoate	C00989;C01089;C01188;C01991;C03197;C05984;C06001;C14601;C21297
neg-M103T74_2	1.31767e+08	2.23022e+08	2.11039e+08	2.10996e+08	2.25065e+08	2.21342e+08	1.58029e+08	1.38467e+08	1.50008e+08	1.55984e+08	1.5654e+08	1.43707e+08	1.35503	0.0179252	0.0649351	0.106087	0.19033	1.0327	0.0565548	none	103.04	1.23565	1	1	(R)-3-Hydroxybutyric acid	Organic acids and derivatives	Hydroxy acids and derivatives	HMDB0000011	C01089	(map00072)Synthesis and degradation of ketone bodies;(map00650)Butanoate metabolism;(map01100)Metabolic pathways;(map04024)cAMP signaling pathway	10	2-Hydroxybutyric acid;(R)-3-Hydroxybutyric acid;(S)-3-Hydroxyisobutyric acid;(R)-3-Hydroxyisobutyric acid;3-Hydroxybutyric acid;(S)-3-Hydroxybutyric acid;4-Hydroxybutyric acid;Alpha-Hydroxyisobutyric acid;Ethoxyacetic acid;2-Methyl-3-hydroxypropanoate	HMDB0000008;HMDB0000011;HMDB0000023;HMDB0000336;HMDB0000357;HMDB0000442;HMDB0000710;HMDB0000729;HMDB0031212;HMDB0059748	9	4-Hydroxybutanoic_acid;(R)-3-Hydroxybutanoate;3-Hydroxy-2-methylpropanoate;4-Hydroxyacid;(S)-3-Hydroxybutanoate;2-Hydroxybutanoic_acid;(S)-3-Hydroxyisobutyrate;Methyl_methoxyacetate;2-Hydroxy-2-methylpropanoate	C00989;C01089;C01188;C01991;C03197;C05984;C06001;C14601;C21297
neg-M103T97	5.67431e+07	8.75648e+07	1.02089e+08	9.01057e+07	9.2852e+07	1.04004e+08	7.7586e+07	5.09125e+07	6.89294e+07	6.92336e+07	6.09102e+07	6.62889e+07	1.35418	0.0247548	0.0411255	0.12397	0.141051	0.912131	0.0573767	none	103.04	1.61453	1	1	3-Hydroxybutyric acid	Organic acids and derivatives	Hydroxy acids and derivatives	HMDB0000357	C01089	(map00072)Synthesis and degradation of ketone bodies;(map00650)Butanoate metabolism;(map01100)Metabolic pathways;(map04024)cAMP signaling pathway	10	2-Hydroxybutyric acid;(R)-3-Hydroxybutyric acid;(S)-3-Hydroxyisobutyric acid;(R)-3-Hydroxyisobutyric acid;3-Hydroxybutyric acid;(S)-3-Hydroxybutyric acid;4-Hydroxybutyric acid;Alpha-Hydroxyisobutyric acid;Ethoxyacetic acid;2-Methyl-3-hydroxypropanoate	HMDB0000008;HMDB0000011;HMDB0000023;HMDB0000336;HMDB0000357;HMDB0000442;HMDB0000710;HMDB0000729;HMDB0031212;HMDB0059748	9	4-Hydroxybutanoic_acid;(R)-3-Hydroxybutanoate;3-Hydroxy-2-methylpropanoate;4-Hydroxyacid;(S)-3-Hydroxybutanoate;2-Hydroxybutanoic_acid;(S)-3-Hydroxyisobutyrate;Methyl_methoxyacetate;2-Hydroxy-2-methylpropanoate	C00989;C01089;C01188;C01991;C03197;C05984;C06001;C14601;C21297
neg-M107T222	1.57416e+07	1.40424e+07	1.45975e+07	1.461e+07	1.50445e+07	1.51337e+07	7.6709e+06	5.16809e+06	6.63715e+06	1.15153e+07	1.21203e+07	1.09287e+07	1.65006	0.0114522	0.0021645	0.0870155	0.0191181	1.44682	0.104379	up	107.05	3.69964	1	1	m-Cresol	Benzenoids	Phenols	HMDB0002048	C01467	(map00623)Toluene degradation;(map01120)Microbial metabolism in diverse environments;(map01220)Degradation of aromatic compounds	5	p-Cresol;m-Cresol;o-Cresol;Benzyl alcohol;Anisole	HMDB0001858;HMDB0002048;HMDB0002055;HMDB0003119;HMDB0033895	6	Benzyl_alcohol;Anisole;3-Cresol;4-Cresol;o-Cresol;Aromatic_primary_alcohol	C00556;C01403;C01467;C01468;C01542;C03485
neg-M109T205	4.55205e+06	6.42987e+06	6.58992e+06	6.47697e+06	6.70255e+06	6.58635e+06	7.71229e+06	6.5029e+06	8.53873e+06	7.58899e+06	8.06363e+06	7.11813e+06	0.820165	0.0218361	0.0151515	0.116606	0.0703832	0.663009	0.195526	none	109.029	3.423	1	1	Catechol	Benzenoids	Phenols	HMDB0000957	C00090	(map00361)Chlorocyclohexane and chlorobenzene degradation;(map00362)Benzoate degradation;(map00364)Fluorobenzoate degradation;(map00621)Dioxin degradation;(map00624)Polycyclic aromatic hydrocarbon degradation;(map00626)Naphthalene degradation;(map00627)Aminobenzoate degradation;(map01100)Metabolic pathways;(map01120)Microbial metabolism in diverse environments;(map01220)Degradation of aromatic co…	6	Pyrocatechol;Hydroquinone;(E,E)-2,4-Hexadienedial;1,3-Benzenediol;5-Methyl-2-furancarboxaldehyde;2-Acetylfuran	HMDB0000957;HMDB0002434;HMDB0031180;HMDB0032037;HMDB0033002;HMDB0033127	6	Catechol;Hydroquinone;Resorcinol;Benzenediol;5-Methyl-2-furaldehyde;Catechol	C00090;C00530;C01751;C01785;C11115;C15571
neg-M111T306_2	4.14442e+06	3.76908e+06	3.62345e+06	4.36529e+06	4.21323e+06	4.78672e+06	4.65817e+06	5.02571e+06	4.16951e+06	1.18498e+07	1.24113e+07	4.07853e+06	0.590196	0.112764	0.132035	0.292567	0.316929	1.08589	0.268309	none	111.009	5.09825	1	1	Uracil	Organoheterocyclic compounds	Diazines	HMDB0000300	C00106	(map00240)Pyrimidine metabolism;(map00410)beta-Alanine metabolism;(map00770)Pantothenate and CoA biosynthesis;(map01100)Metabolic pathways	4	3-Furoic acid;2-Furoic acid;3-Hydroxy-2H-pyran-2-one;2,3-Dihydroxy-2,4-cyclopentadien-1-one	HMDB0000444;HMDB0000617;HMDB0032994;HMDB0039437	1	2-Furoate	C01546
neg-M111T45	2.74397e+06	8.67711e+06	2.95028e+06	4.03726e+06	3.89108e+06	2.62063e+06	2.67796e+06	1.795e+06	9.41045e+06	9.77803e+06	9.00328e+06	3.83143e+06	0.682821	0.452029	0.588745	0.674979	0.80763	0.7327	0.19658	none	111.009	0.746152	1	1	2-Furoic acid	Organoheterocyclic compounds	Furans	HMDB0000617	C01546	(map00365)Furfural degradation;(map01120)Microbial metabolism in diverse environments	4	3-Furoic acid;2-Furoic acid;3-Hydroxy-2H-pyran-2-one;2,3-Dihydroxy-2,4-cyclopentadien-1-one	HMDB0000444;HMDB0000617;HMDB0032994;HMDB0039437	1	2-Furoate	C01546
neg-M111T563	1.49151e+07	1.3224e+07	1.31896e+07	1.3133e+07	1.42183e+07	1.23952e+07	1.68677e+07	1.71732e+07	1.4545e+07	1.51286e+07	1.33653e+07	1.28607e+07	0.901431	0.109244	0.132035	0.286508	0.316929	0.473732	0.0929879	none	111.009	9.38923	1	1	Uracil	Organoheterocyclic compounds	Diazines	HMDB0000300	C00106	(map00240)Pyrimidine metabolism;(map00410)beta-Alanine metabolism;(map00770)Pantothenate and CoA biosynthesis;(map01100)Metabolic pathways	4	3-Furoic acid;2-Furoic acid;3-Hydroxy-2H-pyran-2-one;2,3-Dihydroxy-2,4-cyclopentadien-1-one	HMDB0000444;HMDB0000617;HMDB0032994;HMDB0039437	1	2-Furoate	C01546
neg-M111T65	5.29963e+06	2.02474e+07	1.16791e+07	3.80318e+06	6.86195e+06	1.1198e+07	7.01805e+06	5.89096e+06	4.36159e+06	3.15016e+07	3.72499e+06	1.04116e+07	0.939285	0.837635	0.699134	0.92783	0.875016	0.347995	0.351763	none	111.009	1.09127	1	1	Uracil	Organoheterocyclic compounds	Diazines	HMDB0000300	C00106	(map00240)Pyrimidine metabolism;(map00410)beta-Alanine metabolism;(map00770)Pantothenate and CoA biosynthesis;(map01100)Metabolic pathways	4	3-Furoic acid;2-Furoic acid;3-Hydroxy-2H-pyran-2-one;2,3-Dihydroxy-2,4-cyclopentadien-1-one	HMDB0000444;HMDB0000617;HMDB0032994;HMDB0039437	1	2-Furoate	C01546
neg-M111T84	3.99761e+07	5.41633e+07	3.7353e+07	3.40615e+07	5.50176e+07	3.65601e+07	2.32019e+07	3.38809e+07	2.47589e+07	3.76964e+07	6.03638e+07	3.58143e+07	1.19199	0.238184	0.24026	0.4633	0.471335	0.548622	0.220266	none	111.02	1.39874	1	1	Uracil	Organoheterocyclic compounds	Diazines	HMDB0000300	C00106	(map00240)Pyrimidine metabolism;(map00410)beta-Alanine metabolism;(map00770)Pantothenate and CoA biosynthesis;(map01100)Metabolic pathways	2	Uracil;4-Carboxypyrazole	HMDB0000300;HMDB0060760	2	Uracil;Maleic_hydrazide	C00106;C18474
neg-M112T56	8.41219e+06	9.96949e+06	1.14135e+07	1.05803e+07	1.36363e+07	1.16683e+07	1.09918e+07	1.08358e+07	1.15819e+07	1.06005e+07	1.01913e+07	1.03013e+07	1.01825	0.911005	0.937229	0.960987	0.998221	0.0805214	0.0548227	none	112.052	0.937383	1	1	Creatinine	Organic acids and derivatives	Carboxylic acids and derivatives	HMDB0000562	C00791	(map00330)Arginine and proline metabolism;(map01100)Metabolic pathways	1	Creatinine	HMDB0000562	2	Creatinine;3-(N-Nitrosomethylamino)propionitrile	C00791;C19280
neg-M113T44	4.40186e+06	5.65223e+06	4.62553e+06	3.43195e+06	4.3038e+06	6.69483e+06	4.13449e+06	556769	3.67505e+06	6.88211e+06	6.80809e+06	5.70336e+06	1.04864	0.527958	0.937229	0.734695	0.998221	0.967846	0.176884	none	112.937	0.73877	1	1	Hydroxidodioxidosulfidosulfate	Homogeneous non-metal compounds	Non-metal oxoanionic compounds	HMDB0060293	null	-	0	-	-	0	-	-
neg-M114T55	3.33466e+07	2.69029e+07	3.00578e+07	2.76109e+07	2.58016e+07	2.80314e+07	2.70121e+07	2.47718e+07	2.76908e+07	2.94526e+07	2.46409e+07	2.70603e+07	1.06925	0.194183	0.309524	0.409929	0.55632	0.246449	0.0892803	none	114.056	0.916751	1	1	1-Amino-1-cyclobutanecarboxylic acid	Unknown	-	NA	NA	-	8	L-Proline;D-Proline;Acetamidopropanal;4-Amino-2-methylenebutanoic acid;Pterolactam;2-Furanmethanol;5-Methyl-2(3H)-furanone;5-Hydroxy-4-pentenoic acid d-lactone	HMDB0000162;HMDB0003411;HMDB0012880;HMDB0030409;HMDB0034208;HMDB0013742;HMDB0029609;HMDB0040145	6	L-Proline;D-Proline;Proline;3-Acetamidopropanal;Furfuryl_alcohol;Tulipalin_A	C00148;C00763;C16435;C18170;C20441;C20578
neg-M115T254	1.34466e+07	1.21812e+07	1.32846e+07	1.24369e+07	1.29232e+07	1.32199e+07	1.64251e+07	1.41314e+07	1.65203e+07	2.43577e+07	2.40507e+07	2.18705e+07	0.660321	0.00804866	0.0021645	0.0723567	0.0191181	1.36987	0.0444496	down	115.076	4.23213	1	1	3-Methylpentanoic acid	Lipids and lipid-like molecules	Fatty Acyls	HMDB0033774	null	-	19	Caproic acid;Isocaproic acid;Methyl (S)-2-Methylbutanoate;Methyl 3-methylbutanoate;Isopropyl propionate;Propyl propionate;Methyl pentanoate;2-Ethylbutanoic acid;2-Methylpropyl acetate;Ethyl 2-methylpropanoate;n-Butyl acetate;Diacetone alcohol;(卤)-2-Methylpentanoic acid;3-Methylpentanoic acid;Ethyl butyrate;3-Methylbutyl formate;2,2,4-Trimethyl-1,3-dioxolane;2,4,5-Trimethyl-1,3-dioxolane;Pentyl fo…	HMDB0000535;HMDB0000689;HMDB0029762;HMDB0030027;HMDB0030056;HMDB0030059;HMDB0031207;HMDB0031221;HMDB0031246;HMDB0031248;HMDB0031325;HMDB0031511;HMDB0031580;HMDB0033774;HMDB0033889;HMDB0034163;HMDB0037266;HMDB0040279;HMDB0040327	7	Hexanoic_acid;4-Hydroxyhexan-3-one;trans-1,2-Cyclohexanediol;Isoamyl_formate;Butyl_acetate;cis-1,2-Cyclohexanediol;Isocaproate	C01585;C02948;C03739;C12293;C12304;C12313;C21399
neg-M115T98	1.89664e+07	1.07528e+07	1.04334e+07	1.0177e+07	9.99883e+06	1.00186e+07	2.1781e+07	1.85435e+07	2.05819e+07	9.86043e+06	1.00809e+07	9.57059e+06	0.778019	0.294287	0.937229	0.526062	0.998221	0.712361	0.110372	none	115.04	1.62615	1	1	Alpha-ketoisovaleric acid	Organic acids and derivatives	Keto acids and derivatives	HMDB0000019	C00141	(map00280)Valine, leucine and isoleucine degradation;(map00290)Valine, leucine and isoleucine biosynthesis;(map00770)Pantothenate and CoA biosynthesis;(map00966)Glucosinolate biosynthesis;(map01100)Metabolic pathways;(map01110)Biosynthesis of secondary metabolites;(map01130)Biosynthesis of antibiotics;(map01210)2-Oxocarboxylic acid metabolism;(map01230)Biosynthesis of amino acids	8	Alpha-ketoisovaleric acid;Methylacetoacetic acid;Levulinic acid;2-Oxovaleric acid;2-Methylacetoacetic acid;Glutarate semialdehyde;Ethyl pyruvate;Acetoxyacetone	HMDB0000019;HMDB0000310;HMDB0000720;HMDB0001865;HMDB0003771;HMDB0012233;HMDB0031643;HMDB0034466	4	3-Methyl-2-oxobutanoic_acid;3-Oxopentanoic_acid;5-Oxopentanoate;2-Oxopentanoic_acid	C00141;C02233;C03273;C06255
neg-M116T56	7.60499e+07	7.07362e+07	7.41796e+07	6.87314e+07	7.44469e+07	7.25456e+07	7.25226e+07	6.92234e+07	7.24883e+07	7.40347e+07	6.98971e+07	6.57465e+07	1.03014	0.227164	0.179654	0.449877	0.389262	0.188169	0.0720551	none	116.072	0.937508	1	1	Betaine	Organic acids and derivatives	Carboxylic acids and derivatives	HMDB0000043	C00719	(map00260)Glycine, serine and threonine metabolism;(map01100)Metabolic pathways;(map02010)ABC transporters	23	Betaine;L-Valine;Vaporole;N-Methyl-a-aminoisobutyric acid;5-Aminopentanoic acid;Norvaline;Amyl Nitrite;Senecioic acid;Tiglic acid;2-Ethylacrylic acid;3-Methylbutyrolactone;Glutaral;Angelic acid;Dihydro-2-methyl-3(2H)-furanone;2,3-Pentanedione;4-Pentenoic acid;2,4-Pentanedione;Isopropenyl acetate;Methyl methacrylate;2-Pentenoic acid;Dihydro-5-methyl-2(3H)-furanone;Ethyl acrylate;Dihydro-3-methyl-2…	HMDB0000043;HMDB0000883;HMDB0001382;HMDB0002141;HMDB0003355;HMDB0013716;HMDB0015550;HMDB0000509;HMDB0001470;HMDB0001862;HMDB0002167;HMDB0029599;HMDB0029608;HMDB0031178;HMDB0031598;HMDB0031602;HMDB0031648;HMDB0032351;HMDB0032385;HMDB0032459;HMDB0033840;HMDB0033978;HMDB0035143	16	L-Valine;5-Aminopentanoate;Betaine;D-Norvaline;L-Norvaline;2-Amino-2-methylbutanoate;D-Valine;Amyl_nitrite;4-Methylaminobutyrate;Valine;5-Valerolactone;Tiglic_acid;Glutaral;Methyl_methacrylate;Pentane-2,4-dione;Ethyl_acrylate	C00183;C00431;C00719;C01799;C01826;C03571;C06417;C07457;C15987;C16436;C02240;C08279;C12518;C14527;C15499;C19238
neg-M117T118	2.85165e+07	2.19974e+07	2.27113e+07	2.26838e+07	2.14609e+07	2.51923e+07	2.84627e+07	2.32823e+07	2.57075e+07	3.1597e+07	3.97456e+07	3.80432e+07	0.763025	0.0321848	0.025974	0.143265	0.103099	0.806237	0.232258	none	117.056	1.9586	1	1	2-Hydroxy-2-methylbutyric acid	Lipids and lipid-like molecules	Fatty Acyls	HMDB0001987	NA	-	16	Methyl 3-hydroxybutyrate;(S)-2-hydroxy-3-methylbutyric Acid;3-Hydroxy-2-methyl-[R-(R,S)]-butanoic acid;2-Methyl-3-hydroxybutyric acid;2-Ethylhydracrylic acid;2-Hydroxy-3-methylbutyric acid;3-Hydroxy-2-methyl-[S-(R,R)]-butanoic acid;3-Hydroxyvaleric acid;Erythronilic acid;3-Hydroxyisovaleric acid;2-Hydroxyvaleric acid;2-Hydroxy-2-methylbutyric acid;4-Hydroxyisovaleric acid;Ethyl lactate;Diethyl ca…	HMDB0041603;HMDB0062584;HMDB0000351;HMDB0000354;HMDB0000396;HMDB0000407;HMDB0000410;HMDB0000531;HMDB0000642;HMDB0000754;HMDB0001863;HMDB0001987;HMDB0002011;HMDB0040735;HMDB0059844;HMDB0061927	2	5-Hydroxypentanoate;3-Hydroxyisovalerate	C02804;C20827
neg-M117T167	3.00329e+07	4.38187e+07	2.24099e+07	3.97198e+07	3.70048e+07	1.10856e+07	2.82698e+07	1.49747e+07	4.15701e+07	3.67142e+07	4.31172e+07	3.46698e+07	0.923517	0.669083	0.937229	0.832656	0.998221	0.377646	0.365974	none	117.056	2.79059	1	1	3-Hydroxy-2-methylbutanoic acid	Lipids and lipid-like molecules	Fatty Acyls	HMDB0000354	NA	-	16	Methyl 3-hydroxybutyrate;(S)-2-hydroxy-3-methylbutyric Acid;3-Hydroxy-2-methyl-[R-(R,S)]-butanoic acid;2-Methyl-3-hydroxybutyric acid;2-Ethylhydracrylic acid;2-Hydroxy-3-methylbutyric acid;3-Hydroxy-2-methyl-[S-(R,R)]-butanoic acid;3-Hydroxyvaleric acid;Erythronilic acid;3-Hydroxyisovaleric acid;2-Hydroxyvaleric acid;2-Hydroxy-2-methylbutyric acid;4-Hydroxyisovaleric acid;Ethyl lactate;Diethyl ca…	HMDB0041603;HMDB0062584;HMDB0000351;HMDB0000354;HMDB0000396;HMDB0000407;HMDB0000410;HMDB0000531;HMDB0000642;HMDB0000754;HMDB0001863;HMDB0001987;HMDB0002011;HMDB0040735;HMDB0059844;HMDB0061927	2	5-Hydroxypentanoate;3-Hydroxyisovalerate	C02804;C20827
neg-M117T555	8.05658e+06	1.04804e+07	8.97042e+06	8.13174e+06	9.95381e+06	8.86647e+06	9.93257e+06	1.2305e+07	1.154e+07	1.10836e+07	8.24455e+06	1.07759e+07	0.852506	0.0567811	0.0649351	0.195188	0.19033	0.572366	0.128732	none	117.019	9.24355	1	1	Succinic acid	Organic acids and derivatives	Carboxylic acids and derivatives	HMDB0000254	C00042	(map00020)Citrate cycle (TCA cycle);(map00190)Oxidative phosphorylation;(map00250)Alanine, aspartate and glutamate metabolism;(map00350)Tyrosine metabolism;(map00360)Phenylalanine metabolism;(map00361)Chlorocyclohexane and chlorobenzene degradation;(map00620)Pyruvate metabolism;(map00630)Glyoxylate and dicarboxylate metabolism;(map00640)Propanoate metabolism;(map00650)Butanoate metabolism;(map007…	6	Methylmalonic acid;Succinic acid;Erythrono-1,4-lactone;Threonolactone;4-Hydroxy-2-oxobutanoic acid;xi-3-Hydroxy-2-oxobutanoic acid	HMDB0000202;HMDB0000254;HMDB0000349;HMDB0000940;HMDB0031204;HMDB0039324	3	Succinate;Methylmalonate;Methyl_oxalate	C00042;C02170;C10900
neg-M117T67_1	9.69423e+07	1.51688e+08	2.32826e+08	1.92921e+08	1.67752e+08	2.13191e+08	1.15361e+08	7.17877e+07	1.26747e+08	2.37069e+08	1.88347e+08	2.34793e+08	1.08337	0.594921	0.937229	0.785839	0.998221	0.632727	0.12663	none	117.019	1.11825	1	1	Succinic acid	Organic acids and derivatives	Carboxylic acids and derivatives	HMDB0000254	C00042	(map00020)Citrate cycle (TCA cycle);(map00190)Oxidative phosphorylation;(map00250)Alanine, aspartate and glutamate metabolism;(map00350)Tyrosine metabolism;(map00360)Phenylalanine metabolism;(map00361)Chlorocyclohexane and chlorobenzene degradation;(map00620)Pyruvate metabolism;(map00630)Glyoxylate and dicarboxylate metabolism;(map00640)Propanoate metabolism;(map00650)Butanoate metabolism;(map007…	6	Methylmalonic acid;Succinic acid;Erythrono-1,4-lactone;Threonolactone;4-Hydroxy-2-oxobutanoic acid;xi-3-Hydroxy-2-oxobutanoic acid	HMDB0000202;HMDB0000254;HMDB0000349;HMDB0000940;HMDB0031204;HMDB0039324	3	Succinate;Methylmalonate;Methyl_oxalate	C00042;C02170;C10900
neg-M117T67_2	348715	277466	2.20076e+08	1.70949e+08	483323	809389	405923	200072	562046	2.13457e+08	639470	927738	1.81757	0.592146	0.937229	0.784022	0.998221	0.920136	0.437703	none	117.033	1.11847	1	1	Succinic acid	Organic acids and derivatives	Carboxylic acids and derivatives	HMDB0000254	C00042	(map00020)Citrate cycle (TCA cycle);(map00190)Oxidative phosphorylation;(map00250)Alanine, aspartate and glutamate metabolism;(map00350)Tyrosine metabolism;(map00360)Phenylalanine metabolism;(map00361)Chlorocyclohexane and chlorobenzene degradation;(map00620)Pyruvate metabolism;(map00630)Glyoxylate and dicarboxylate metabolism;(map00640)Propanoate metabolism;(map00650)Butanoate metabolism;(map007…	5	2,4,6-Octatriyn-1-ol;Benzofuran;3,5,7-Octatriyn-1-ol;xi-2,3-Octadiene-5,7-diyn-1-ol;1-Isothiocyanato-3-phenylpropane	HMDB0030968;HMDB0032929;HMDB0038998;HMDB0040549;HMDB0038444	1	Benzofuran	C14512
neg-M118T50	1.7157e+07	1.33355e+07	1.18834e+07	1.227e+07	1.25306e+07	1.35973e+07	1.00279e+07	9.37707e+06	9.94824e+06	1.14355e+07	1.16653e+07	1.10104e+07	1.27274	0.00569189	0.0021645	0.0608542	0.0191181	0.770691	0.0297228	none	118.051	0.835612	1	1	L-Threonine	Organic acids and derivatives	Carboxylic acids and derivatives	HMDB0000167	C00188	(map00260)Glycine, serine and threonine metabolism;(map00261)Monobactam biosynthesis;(map00290)Valine, leucine and isoleucine biosynthesis;(map00860)Porphyrin and chlorophyll metabolism;(map00970)Aminoacyl-tRNA biosynthesis;(map01060)Biosynthesis of plant secondary metabolites;(map01100)Metabolic pathways;(map01110)Biosynthesis of secondary metabolites;(map01120)Microbial metabolism in diverse en…	12	L-Threonine;L-Homoserine;L-Allothreonine;Hydroxyethyl glycine;4-Amino-3-hydroxybutyrate;2-Ketobutyric acid;Acetoacetic acid;2-Methyl-3-oxopropanoic acid;Succinic acid semialdehyde;(S)-Methylmalonic acid semialdehyde;4-Hydroxycrotonic acid;Acetic anhydride	HMDB0000167;HMDB0000719;HMDB0004041;HMDB0061148;HMDB0061877;HMDB0000005;HMDB0000060;HMDB0001172;HMDB0001259;HMDB0002217;HMDB0003381;HMDB0031646	14	L-Threonine;L-Homoserine;D-Threonine;2-Methylserine;4-Amino-3-hydroxybutanoate;L-Allothreonine;(-)-erythro-(2R,3R)-Dihydroxybutylamide;D-Allothreonine;2-Oxobutanoate;Acetoacetate;Succinate_semialdehyde;2-Methyl-3-oxopropanoate;(S)-Methylmalonate_semialdehyde;(R)-Methylmalonate_semialdehyde	C00188;C00263;C00820;C02115;C03678;C05519;C11108;C12317;C00109;C00164;C00232;C00349;C06002;C21030
neg-M119T51	1.2187e+07	8.31095e+06	6.27686e+06	8.80302e+06	7.14363e+06	8.92719e+06	1.69237e+07	1.66708e+07	1.56748e+07	9.00143e+06	1.02097e+07	8.63761e+06	0.669735	0.0408916	0.0411255	0.162171	0.141051	1.06667	0.0756496	none	119.035	0.846142	1	1	Acetic acid	Organic acids and derivatives	Carboxylic acids and derivatives	HMDB0000042	C00033	(map00010)Glycolysis / Gluconeogenesis;(map00430)Taurine and hypotaurine metabolism;(map00440)Phosphonate and phosphinate metabolism;(map00534)Glycosaminoglycan biosynthesis - heparan sulfate / heparin;(map00620)Pyruvate metabolism;(map00640)Propanoate metabolism;(map00660)C5-Branched dibasic acid metabolism;(map00680)Methane metabolism;(map00720)Carbon fixation pathways in prokaryotes;(map00908)…	7	(S)-3,4-Dihydroxybutyric acid;2,4-Dihydroxybutanoic acid;4-Deoxyerythronic acid;4-Deoxythreonic acid;A,b-Dihydroxyisobutyric acid;Erythrose;L-Erythrulose	HMDB0000337;HMDB0000360;HMDB0000498;HMDB0002453;HMDB0002601;HMDB0002649;HMDB0006293	4	D-Erythrose;D-Erythrulose;L-Erythrulose;D-Threose	C01796;C02022;C02045;C06463
neg-M121T229	3.917e+07	3.91054e+07	3.55038e+07	3.96808e+07	3.61452e+07	3.62977e+07	3.66248e+07	4.26868e+07	3.81212e+07	5.4053e+07	5.35069e+07	3.51043e+07	0.868533	0.168892	0.393939	0.376175	0.640654	0.544355	0.206965	none	121.029	3.81128	1	1	4-Hydroxybenzaldehyde	Organic oxygen compounds	Organooxygen compounds	HMDB0011718	C00633	(map00363)Bisphenol degradation;(map00623)Toluene degradation;(map00627)Aminobenzoate degradation;(map01061)Biosynthesis of phenylpropanoids;(map01100)Metabolic pathways;(map01120)Microbial metabolism in diverse environments	4	Benzoic acid;4-Hydroxybenzaldehyde;3-(2-Furanyl)-2-propenal;2-Hydroxybenzaldehyde	HMDB0001870;HMDB0011718;HMDB0032918;HMDB0034170	6	Benzoate;Aromatic_acid;4-Hydroxybenzaldehyde;3-Hydroxybenzaldehyde;Salicylaldehyde;Tropolone	C00180;C00539;C00633;C03067;C06202;C15474
neg-M124T471	1.81263e+07	2.2812e+07	2.0825e+07	3.05003e+07	2.27849e+07	2.74915e+07	2.14163e+07	4.24489e+07	3.27547e+07	3.32234e+07	1.5506e+07	1.54513e+07	0.886439	0.759444	0.818182	0.88638	0.941792	0.366453	0.385058	none	124.007	7.84277	1	1	Taurine	Organic acids and derivatives	Organic sulfonic acids and derivatives	HMDB0000251	C00245	(map00120)Primary bile acid biosynthesis;(map00430)Taurine and hypotaurine metabolism;(map00920)Sulfur metabolism;(map01100)Metabolic pathways;(map02010)ABC transporters;(map04080)Neuroactive ligand-receptor interaction	5	Taurine;4-Oxo-4-(3-pyridyl)-butanamide;BOX B;BOX A;Phenacemide	HMDB0000251;HMDB0001267;HMDB0004145;HMDB0004146;HMDB0015253	2	Taurine;Phenacemide	C00245;C07428
neg-M124T49	1.25672e+08	8.34863e+07	7.63215e+07	8.26951e+07	8.06037e+07	8.76099e+07	6.23565e+07	6.1062e+07	6.04948e+07	7.48461e+07	8.10717e+07	7.54363e+07	1.29167	0.0223529	0.00865801	0.117665	0.0506076	0.765756	0.049657	none	124.007	0.821558	1	1	Taurine	Organic acids and derivatives	Organic sulfonic acids and derivatives	HMDB0000251	C00245	(map00120)Primary bile acid biosynthesis;(map00430)Taurine and hypotaurine metabolism;(map00920)Sulfur metabolism;(map01100)Metabolic pathways;(map02010)ABC transporters;(map04080)Neuroactive ligand-receptor interaction	1	Taurine	HMDB0000251	1	Taurine	C00245
neg-M124T533	3.84632e+07	2.98764e+07	2.52824e+07	3.26426e+07	2.2017e+07	2.42344e+07	2.69291e+07	3.59506e+07	4.43122e+07	2.28767e+07	1.80325e+07	1.91704e+07	1.03135	0.702356	0.699134	0.853711	0.875016	0.51352	0.330932	none	124.007	8.88813	1	1	Taurine	Organic acids and derivatives	Organic sulfonic acids and derivatives	HMDB0000251	C00245	(map00120)Primary bile acid biosynthesis;(map00430)Taurine and hypotaurine metabolism;(map00920)Sulfur metabolism;(map01100)Metabolic pathways;(map02010)ABC transporters;(map04080)Neuroactive ligand-receptor interaction	5	Taurine;4-Oxo-4-(3-pyridyl)-butanamide;BOX B;BOX A;Phenacemide	HMDB0000251;HMDB0001267;HMDB0004145;HMDB0004146;HMDB0015253	2	Taurine;Phenacemide	C00245;C07428
neg-M124T555	1.46501e+07	1.99551e+07	1.58009e+07	1.84163e+07	1.24878e+07	1.4865e+07	1.61453e+07	1.96833e+07	1.74418e+07	1.94626e+07	1.14206e+07	1.24306e+07	0.995766	0.965975	1	0.984357	1	0.243618	0.128366	none	124.007	9.25832	1	1	Taurine	Organic acids and derivatives	Organic sulfonic acids and derivatives	HMDB0000251	C00245	(map00120)Primary bile acid biosynthesis;(map00430)Taurine and hypotaurine metabolism;(map00920)Sulfur metabolism;(map01100)Metabolic pathways;(map02010)ABC transporters;(map04080)Neuroactive ligand-receptor interaction	5	Taurine;4-Oxo-4-(3-pyridyl)-butanamide;BOX B;BOX A;Phenacemide	HMDB0000251;HMDB0001267;HMDB0004145;HMDB0004146;HMDB0015253	2	Taurine;Phenacemide	C00245;C07428
neg-M124T58	2.04313e+07	349526	699404	1.36519e+07	687141	640399	1.11864e+07	1.53306e+07	1.34878e+07	1.43698e+07	1.70542e+07	901986	0.504068	0.0922164	0.179654	0.258776	0.389262	1.75491	0.400062	none	124.002	0.95904	1	1	Taurine	Organic acids and derivatives	Organic sulfonic acids and derivatives	HMDB0000251	C00245	(map00120)Primary bile acid biosynthesis;(map00430)Taurine and hypotaurine metabolism;(map00920)Sulfur metabolism;(map01100)Metabolic pathways;(map02010)ABC transporters;(map04080)Neuroactive ligand-receptor interaction	9	1,2-Dihydroxy-3,4-epoxy-1,2,3,4-tetrahydronaphthalene;Ethyl Phenylglyoxylate;4-Methoxycinnamic acid;3-(4-Methylphenyl)oxiranecarboxylic acid;(Z)-10-Hydroxy-8-decene-4,6-diynoic acid;Di-alpha-furfuryl ether;(S)-Isosclerone;(E)-10-Hydroxy-2-decene-4,6-diynoic acid;3-(4-Hydroxy-2-methoxyphenyl)-2-propenal	HMDB0062273;HMDB0062729;HMDB0002040;HMDB0030903;HMDB0031055;HMDB0033248;HMDB0038712;HMDB0038965;HMDB0039471	6	Vermelone;Coniferyl_aldehyde;3-Acetyl-6-methoxybenzaldehyde;1,2-Dihydroxy-3,4-epoxy-1,2,3,4-tetrahydronaphthalene;2-Oxo-4-phenylbutyric_acid;(3S)-2-Oxo-3-phenylbutanoate	C01624;C02666;C10667;C14784;C20327;C20646
neg-M129T197_2	2.31982e+08	1.00172e+08	1.00822e+08	9.75984e+07	8.07153e+07	1.0467e+08	2.43582e+08	1.50685e+08	2.4671e+08	1.07609e+08	1.00386e+08	1.02289e+08	0.752642	0.260709	0.0930736	0.48775	0.249167	0.712537	0.128832	none	129.056	3.28922	1	1	3-Methyl-2-oxovaleric acid	Organic acids and derivatives	Keto acids and derivatives	HMDB0000491	C03465	-	16	Methyl levulinate;2-Methyl-3-ketovaleric acid;3-Methyl-2-oxovaleric acid;Ketoleucine;2-Ketohexanoic acid;Mevalonolactone;3-Oxohexanoic acid;Adipate semialdehyde;5-Ethoxy-4,5-dihydro-2(3H)furanone;Ethyl acetoacetate;Ethyl 3-oxobutanoate;Sherry lactone;(4S,6S)-3,4,5,6-Tetrahydro-4-hydroxy-6-methyl-2H-pyran-2-one;Acetoin acetate;Pantolactone;4-Acetylbutyrate	HMDB0041602;HMDB0000408;HMDB0000491;HMDB0000695;HMDB0001864;HMDB0006024;HMDB0010717;HMDB0012882;HMDB0031214;HMDB0031216;HMDB0031218;HMDB0033286;HMDB0033302;HMDB0033698;HMDB0059876;HMDB0061881	14	4-Methyl-2-oxopentanoate;(S)-3-Methyl-2-oxopentanoic_acid;2-Oxohexanoic_acid;(R)-Pantolactone;3-Oxohexanoic_acid;5-Oxohexanoic_acid;6-Hydroxyhexan-6-olide;3-Methyl-2-oxopentanoate;beta-Ketoisocaproate;Ethyl_3-oxobutanoate;(3R)-3-Methyl-2-oxopentanoic_acid;Adipate_semialdehyde;1-Oxa-2-oxo-3-hydroxycycloheptane;2-Hydroxyethyl_methacrylate	C00233;C00671;C00902;C01012;C02122;C02129;C03241;C03465;C03467;C03500;C06008;C06102;C12314;C14530
neg-M130T94_2	8.00012e+08	8.74212e+08	8.98232e+08	8.63845e+08	9.30352e+08	9.58841e+08	7.64589e+08	6.15157e+08	7.59321e+08	8.8607e+08	9.03886e+08	8.21743e+08	1.12098	0.0964659	0.132035	0.265286	0.316929	0.544825	0.0478378	none	130.087	1.57443	1	1	L-Leucine	Organic acids and derivatives	Carboxylic acids and derivatives	HMDB0000687	C00123	(map00280)Valine, leucine and isoleucine degradation;(map00290)Valine, leucine and isoleucine biosynthesis;(map00966)Glucosinolate biosynthesis;(map00970)Aminoacyl-tRNA biosynthesis;(map01060)Biosynthesis of plant secondary metabolites;(map01065)Biosynthesis of alkaloids derived from histidine and purine;(map01100)Metabolic pathways;(map01110)Biosynthesis of secondary metabolites;(map01210)2-Oxoc…	31	L-Isoleucine;L-Alloisoleucine;L-Leucine;L-Norleucine;Aminocaproic acid;Beta-Leucine;D-Leucine;3-Aminocaproic acid;(卤)-erythro-Isoleucine;6-Deoxyfagomine;N-(2-Hydroxyethyl)-morpholine;N-methylvaline;3,3,5-triiodo-L-thyronine-beta-D-glucuronoside;Delta-Hexanolactone;Gamma-Caprolactone;trans-Hex-2-enoic acid;Allyl propionate;2-Methyl-4-pentenoic acid;2,3-Hexanedione;3,4-Hexanedione;3-Hexenoic acid;4…	HMDB0000172;HMDB0000557;HMDB0000687;HMDB0001645;HMDB0001901;HMDB0003640;HMDB0013773;HMDB0029168;HMDB0033923;HMDB0036382;HMDB0060650;HMDB0061716;HMDB0062203;HMDB0000453;HMDB0003843;HMDB0010719;HMDB0029487;HMDB0031158;HMDB0031491;HMDB0031492;HMDB0031501;HMDB0031559;HMDB0031560;HMDB0031561;HMDB0031562;HMDB0032490;HMDB0033568;HMDB0039581;HMDB0040328;HMDB0060476;HMDB0061929	16	L-Leucine;L-Isoleucine;D-Leucine;L-Norleucine;6-Aminohexanoate;(3R)-beta-Leucine;D-Isoleucine;beta-Alaninebetaine;Isoleucine;Leucine;N,N-Diethylglycine;D-allo-Isoleucine;L-allo-Isoleucine;2-Hydroxycyclohexan-1-one;epsilon-Caprolactone;3-Hydroxycyclohexanone	C00123;C00407;C01570;C01933;C02378;C02486;C06418;C08263;C16434;C16439;C16647;C21092;C21096;C01147;C01880;C03228
neg-M131T207	1.5696e+07	1.72428e+07	1.76255e+07	1.75184e+07	1.78274e+07	1.88238e+07	1.68693e+07	1.44677e+07	1.77874e+07	2.01445e+07	2.05101e+07	1.99484e+07	0.954493	0.523678	0.484848	0.731647	0.721459	0.443076	0.0335977	none	131.071	3.45364	1	1	2-Hydroxyisocaproic acid	Lipids and lipid-like molecules	Fatty Acyls	HMDB0000665	NA	-	18	2-Hydroxy-3-methylpentanoic acid;(5R)-5-Hydroxyhexanoic acid;5-Hydroxyhexanoic acid;D-Leucic acid;Leucinic acid;Hydroxyisocaproic acid;2-Hydroxycaproic acid;2-Ethyl-2-Hydroxybutyric acid;(R)-3-Hydroxyhexanoic acid;6-Hydroxyhexanoic acid;2-Methyl-3-hydroxyvaleric acid;(+/-)-1-Acetoxy-1-ethoxyethane;Paraldehyde;4,4-Dimethoxy-2-butanone;Ethyl (卤)-3-hydroxybutyrate;Butoxyacetic acid;Threo-3-Hydroxy-2…	HMDB0000317;HMDB0000409;HMDB0000525;HMDB0000624;HMDB0000665;HMDB0000746;HMDB0001624;HMDB0001975;HMDB0010718;HMDB0012843;HMDB0029166;HMDB0032158;HMDB0032456;HMDB0033851;HMDB0040409;HMDB0041844;HMDB0059770;HMDB0061652	5	1,1-Diethyl-2-hydroxy-2-nitrosohydrazine;(R)-2-Hydroxyisocaproate;Ethyl_(R)-3-hydroxybutanoate;6-Hydroxyhexanoic_acid;Paraldehyde	C13773;C03264;C03499;C06103;C07834
neg-M131T52	8.48001e+06	9.66686e+06	1.12914e+07	1.05882e+07	1.05561e+07	1.09144e+07	8.71047e+06	8.66246e+06	9.70505e+06	1.26065e+07	1.26893e+07	1.34221e+07	0.934663	0.569311	0.588745	0.765979	0.80763	0.487119	0.0492979	none	131.083	0.859853	1	1	D-Ornithine	Organic acids and derivatives	Carboxylic acids and derivatives	HMDB0003374	C00515	(map00472)D-Arginine and D-ornithine metabolism;(map01100)Metabolic pathways	8	Ornithine;D-Ornithine;L-Ornithine monochlorohydrate/ornithine;L-Proline;D-Proline;Acetamidopropanal;4-Amino-2-methylenebutanoic acid;Pterolactam	HMDB0000214;HMDB0003374;HMDB0032455;HMDB0000162;HMDB0003411;HMDB0012880;HMDB0030409;HMDB0034208	8	L-Ornithine;D-Ornithine;Ornithine;(2R,4S)-2,4-Diaminopentanoate;L-Proline;D-Proline;Proline;3-Acetamidopropanal	C00077;C00515;C01602;C03943;C00148;C00763;C16435;C18170
neg-M132T46_2	4.97775e+07	4.31665e+07	4.82058e+07	4.36528e+07	4.17505e+07	4.76331e+07	2.62421e+07	2.80988e+07	3.54824e+07	3.37446e+07	3.60044e+07	3.8208e+07	1.38632	0.00161361	0.0021645	0.0306121	0.0191181	1.03818	0.0749672	none	132.03	0.762947	1	1	Aspartate	Organic acids and derivatives	Carboxylic acids and derivatives	HMDB0000191	C00049	(map00220)Arginine biosynthesis;(map00250)Alanine, aspartate and glutamate metabolism;(map00260)Glycine, serine and threonine metabolism;(map00261)Monobactam biosynthesis;(map00270)Cysteine and methionine metabolism;(map00300)Lysine biosynthesis;(map00340)Histidine metabolism;(map00410)beta-Alanine metabolism;(map00460)Cyanoamino acid metabolism;(map00710)Carbon fixation in photosynthetic organis…	6	1-deoxy-1-(N6-lysino)-D-fructose;L-Aspartic acid;D-Aspartic acid;Iminodiacetic acid;Fumaric acid;Maleic acid	HMDB0062186;HMDB0000191;HMDB0006483;HMDB0011753;HMDB0000134;HMDB0000176	7	L-Aspartate;D-Aspartate;Aspartate;Iminodiacetate;Fumarate;Maleic_acid;Formylpyruvate	C00049;C00402;C16433;C19911;C00122;C01384;C02150
neg-M133T48	1.78342e+07	1.18039e+07	1.43543e+07	1.08616e+07	1.13423e+07	1.86531e+07	8.86057e+06	5.44522e+06	6.30364e+06	5.62772e+06	5.4244e+06	8.6239e+06	2.1062	0.000246094	0.0021645	0.0108303	0.0191181	1.37208	0.0922352	up	133.014	0.799235	1	1	D-(+)-Malic acid	Organic acids and derivatives	Carboxylic acids and derivatives	HMDB0031518	C00497	(map00650)Butanoate metabolism	8	L-Malic acid;Malic acid;D-Malic acid;Velcorin;3,3-Dimethyl-1,2-dithiolane;Tetrahydro-2-methyl-2-thiophenethiol;Tetrahydro-2-methyl-3-thiophenethiol;Cis-stilbene oxide	HMDB0000156;HMDB0000744;HMDB0031518;HMDB0032872;HMDB0038974;HMDB0039789;HMDB0039790;HMDB0059631	6	(S)-Malate;(R)-Malate;Malate;3-Dehydro-L-threonate;trans-4-Hydroxystilbene;cis-Stilbene_oxide	C00149;C00497;C00711;C03064;C14763;C16014
neg-M133T93	6.29319e+06	3.60087e+06	3.77567e+06	4.06776e+06	4.26738e+06	5.20547e+06	1.92987e+06	1.42181e+06	2.23433e+06	3.07213e+06	3.04512e+06	2.63645e+06	1.89755	0.00173336	0.0021645	0.0320408	0.0191181	1.14744	0.148619	up	133.015	1.55719	1	1	D-(+)-Malic acid	Organic acids and derivatives	Carboxylic acids and derivatives	HMDB0031518	C00497	(map00650)Butanoate metabolism	7	L-Malic acid;Malic acid;D-Malic acid;Velcorin;3,3-Dimethyl-1,2-dithiolane;Tetrahydro-2-methyl-2-thiophenethiol;Tetrahydro-2-methyl-3-thiophenethiol	HMDB0000156;HMDB0000744;HMDB0031518;HMDB0032872;HMDB0038974;HMDB0039789;HMDB0039790	4	(S)-Malate;(R)-Malate;Malate;3-Dehydro-L-threonate	C00149;C00497;C00711;C03064
neg-M134T204	7.67861e+06	7.46269e+06	8.27579e+06	8.03723e+06	8.06005e+06	8.73879e+06	1.96316e+07	1.44804e+07	1.95925e+07	9.66059e+06	1.02014e+07	9.49315e+06	0.580945	0.0165138	0.0021645	0.102674	0.0191181	1.21096	0.0234315	down	134.061	3.39268	1	1	4-Acetyl-2-methylpyridine	Organic oxygen compounds	Organooxygen compounds	HMDB0040223	null	-	15	N-Acetylarylamine;2-Phenylacetamide;2-Aminoacetophenone;2'-Aminoacetophenone;2-Acetyl-4-methylpyridine;2-Acetyl-6-methylpyridine;2,3-Dihydro-1H-pyrrolizine-5-carboxaldehyde;5-(2-Furanyl)-3,4-dihydro-2H-pyrrole;2-Acetyl-5-methylpyridine;4-Acetyl-2-methylpyridine;4-Acetyl-3-methylpyridine;2,4,6-Octatriyn-1-ol;Benzofuran;3,5,7-Octatriyn-1-ol;xi-2,3-Octadiene-5,7-diyn-1-ol	HMDB0001250;HMDB0010715;HMDB0032628;HMDB0032630;HMDB0037071;HMDB0037072;HMDB0040008;HMDB0040013;HMDB0040222;HMDB0040223;HMDB0040224;HMDB0030968;HMDB0032929;HMDB0038998;HMDB0040549	6	2-Phenylacetamide;Acetanilide;N-Benzylformamide;(Z)-Phenylacetaldehyde_oxime;(E)-Phenylacetaldoxime;Benzofuran	C02505;C07565;C15561;C16075;C19714;C14512
neg-M135T45	1.6896e+07	1.17058e+07	1.42039e+07	1.42944e+07	1.59431e+07	1.25292e+07	1.35963e+07	8.76612e+06	1.16981e+07	1.43451e+07	1.055e+07	1.20238e+07	1.20559	0.0659398	0.0930736	0.211407	0.249167	0.619376	0.0813891	none	135.03	0.754501	1	1	Threonic acid	Organic oxygen compounds	Organooxygen compounds	HMDB0000943	NA	-	6	Erythronic acid;Threonic acid;L-threonic Acid;1-Pentanesulfenothioic acid;Ethyl propyl disulfide;Ethyl isopropyl disulfide	HMDB0000613;HMDB0000943;HMDB0062620;HMDB0031160;HMDB0033053;HMDB0033054	1	Threonate	C01620
neg-M135T61	1.14174e+08	1.02383e+08	9.63811e+07	4.92881e+07	1.04452e+08	6.05285e+07	2.48266e+07	1.67178e+07	4.82629e+07	8.82029e+07	8.36247e+07	7.99838e+07	1.54326	0.119469	0.0649351	0.303991	0.19033	1.09211	0.443629	none	135.031	1.02473	1	1	Hypoxanthine	Organoheterocyclic compounds	Imidazopyrimidines	HMDB0000157	C00262	(map00230)Purine metabolism;(map01100)Metabolic pathways	8	Erythronic acid;Threonic acid;L-threonic Acid;1-Pentanesulfenothioic acid;Ethyl propyl disulfide;Ethyl isopropyl disulfide;Hypoxanthine;Allopurinol	HMDB0000613;HMDB0000943;HMDB0062620;HMDB0031160;HMDB0033053;HMDB0033054;HMDB0000157;HMDB0014581	2	Threonate;Hypoxanthine	C01620;C00262
neg-M135T94_3	5.71139e+08	5.69117e+08	6.1282e+08	5.92669e+08	6.14052e+08	6.65179e+08	2.4914e+08	1.73053e+08	2.47706e+08	5.50824e+08	5.601e+08	5.06556e+08	1.58477	0.042543	0.0021645	0.165287	0.0191181	1.19689	0.0271503	up	135.031	1.56255	1	1	Hypoxanthine	Organoheterocyclic compounds	Imidazopyrimidines	HMDB0000157	C00262	(map00230)Purine metabolism;(map01100)Metabolic pathways	8	Erythronic acid;Threonic acid;L-threonic Acid;1-Pentanesulfenothioic acid;Ethyl propyl disulfide;Ethyl isopropyl disulfide;Hypoxanthine;Allopurinol	HMDB0000613;HMDB0000943;HMDB0062620;HMDB0031160;HMDB0033053;HMDB0033054;HMDB0000157;HMDB0014581	2	Threonate;Hypoxanthine	C01620;C00262
neg-M137T210	3.08412e+06	3.16811e+06	3.18403e+06	3.17089e+06	3.08662e+06	3.17447e+06	5.75837e+06	5.28747e+06	6.04411e+06	4.68523e+06	4.59789e+06	4.49568e+06	0.611241	0.000196302	0.0021645	0.00952225	0.0191181	1.42049	0.0304158	down	137.024	3.50232	1	1	Salicylic acid	Benzenoids	Benzene and substituted derivatives	HMDB0001895	C00805	(map00360)Phenylalanine metabolism;(map00621)Dioxin degradation;(map00624)Polycyclic aromatic hydrocarbon degradation;(map00626)Naphthalene degradation;(map01053)Biosynthesis of siderophore group nonribosomal peptides;(map01061)Biosynthesis of phenylpropanoids;(map01070)Biosynthesis of plant hormones;(map01100)Metabolic pathways;(map01110)Biosynthesis of secondary metabolites;(map01120)Microbial …	9	4-Hydroxybenzoic acid;Salicylic acid;3-Hydroxybenzoic acid;keratan sulfate II (core 2-linked), degradation product 1;Gentisate aldehyde;2-Methoxy-1,4-benzoquinone;alpha-Furyl methyl diketone;Sesamol;3,4-Dihydroxybenzaldehyde	HMDB0000500;HMDB0001895;HMDB0002466;HMDB0062484;HMDB0004062;HMDB0032576;HMDB0032920;HMDB0033812;HMDB0059965	7	4-Hydroxybenzoate;3-Hydroxybenzoate;Salicylate;Gentisate_aldehyde;Sesamol;3,4-Dihydroxybenzaldehyde;2-Hydroxy-5-methylquinone	C00156;C00587;C00805;C05585;C10832;C16700;C18316
neg-M138T186	4.59967e+06	2.50273e+06	3.90709e+06	3.76569e+06	2.94908e+06	4.12332e+06	5.07519e+06	1.8662e+06	2.20076e+06	3.58319e+06	2.8769e+06	3.69435e+06	1.1322	0.392535	0.309524	0.623281	0.55632	0.375779	0.225889	none	138.056	3.09401	1	1	Ethyl 2-pyrrolecarboxylate	Organoheterocyclic compounds	Pyrroles	HMDB0059856	null	-	7	3,4-Dihydroxybenzylamine;5-Acetyl-2,4-dimethyloxazole;Ethyl 2-pyrrolecarboxylate;Benzoic acid;4-Hydroxybenzaldehyde;3-(2-Furanyl)-2-propenal;2-Hydroxybenzaldehyde	HMDB0012153;HMDB0038174;HMDB0059856;HMDB0001870;HMDB0011718;HMDB0032918;HMDB0034170	7	Gabaculine;Benzoate;Aromatic_acid;4-Hydroxybenzaldehyde;3-Hydroxybenzaldehyde;Salicylaldehyde;Tropolone	C12110;C00180;C00539;C00633;C03067;C06202;C15474
neg-M141T55	6.80886e+08	8.26505e+08	5.4039e+08	5.29616e+08	8.2368e+08	5.22539e+08	7.65686e+08	1.26581e+09	7.63262e+08	5.40996e+08	8.12053e+08	9.08244e+08	0.776024	0.125613	0.179654	0.313026	0.389262	0.713286	0.144179	none	141.017	0.9122	1	1	cis,cis-Muconic acid	Lipids and lipid-like molecules	Fatty Acyls	HMDB0006331	C02480	(map00362)Benzoate degradation;(map01100)Metabolic pathways;(map01120)Microbial metabolism in diverse environments;(map01220)Degradation of aromatic compounds	0	-	-	0	-	-
neg-M141T568	3.80853e+07	3.6745e+07	3.67137e+07	4.0716e+07	4.52964e+07	4.51015e+07	3.73405e+07	5.29046e+07	4.28054e+07	3.8313e+07	3.41287e+07	4.42605e+07	0.971593	0.769067	0.937229	0.892302	0.998221	0.12588	0.337549	none	141.017	9.45869	1	1	cis,cis-Muconic acid	Lipids and lipid-like molecules	Fatty Acyls	HMDB0006331	C02480	(map00362)Benzoate degradation;(map01100)Metabolic pathways;(map01120)Microbial metabolism in diverse environments;(map01220)Degradation of aromatic compounds	2	Harmine;Carbanilide	HMDB0030311;HMDB0032066	3	Harmine;4-Hydroxylamino-2,6-dinitrotoluene;2-Hydroxylamino-4,6-dinitrotoluene	C06538;C16392;C16393
neg-M143T286	1.57876e+07	1.1953e+07	1.20354e+07	1.17102e+07	1.17241e+07	1.24774e+07	9.20625e+06	1.58017e+07	1.01555e+07	1.30953e+07	1.49464e+07	1.22139e+07	1.00356	0.874262	0.818182	0.94572	0.941792	0.15036	0.0789389	none	143.108	4.77078	1	1	Hexyl acetate	Organic acids and derivatives	Carboxylic acids and derivatives	HMDB0029980	null	-	34	Caprylic acid;Valproic acid;Hexyl acetate;(3R,5Z)-5-Octene-1,3-diol;2-Ethylhexanoic acid;1-Hydroxy-3-octanone;Methyl heptanoate;Ethyl (卤)-2-methylpentanoate;2-Methylheptanoic acid;6-Methylheptanoic acid;Methyl 5-methylhexanoate;Pentyl propanoate;2-Ethylbutyl acetate;Isopropyl 3-methylbutanoate;Propyl 3-methylbutanoate;cis- and trans-2-Isobutyl-4-methyl-1,3-dioxolane;1,1-Dimethoxy-trans-2-hexene;E…	HMDB0000482;HMDB0001877;HMDB0029980;HMDB0030368;HMDB0031230;HMDB0031290;HMDB0031478;HMDB0031579;HMDB0031587;HMDB0031588;HMDB0031596;HMDB0031638;HMDB0031703;HMDB0032046;HMDB0032047;HMDB0032203;HMDB0032225;HMDB0032272;HMDB0032335;HMDB0032551;HMDB0034161;HMDB0034164;HMDB0034234;HMDB0034459;HMDB0035457;HMDB0036165;HMDB0039217;HMDB0039620;HMDB0040209;HMDB0040251;HMDB0040252;HMDB0040296;HMDB0040298;HMD…	2	Octanoic_acid;Valproic_acid	C06423;C07185
neg-M143T65	6.1928e+07	4.81739e+07	4.67046e+07	5.03394e+07	5.49834e+07	4.84025e+07	6.76469e+07	5.35237e+07	4.21985e+07	4.01954e+07	5.06199e+07	4.06363e+07	1.05329	0.509252	0.588745	0.721397	0.80763	0.27317	0.0225241	none	142.998	1.08146	1	1	2-Methyl-5-(methylthio)thiophene	Organosulfur compounds	Thioethers	HMDB0040259	null	-	4	2-oxoglutarate(2-);3-(Methylthio)methylthiophene;2-Vinyl-4H-1,3-dithiine;2-Methyl-5-(methylthio)thiophene	HMDB0062781;HMDB0032429;HMDB0034901;HMDB0040259	0	-	-
neg-M145T50_1	3.53379e+07	3.8392e+07	3.64909e+07	3.64388e+07	3.68881e+07	4.10557e+07	4.0294e+07	3.94677e+07	3.98986e+07	3.87192e+07	4.04678e+07	3.75197e+07	0.950231	0.0693014	0.0930736	0.217171	0.249167	0.258157	0.0403283	none	145.062	0.833058	1	1	L-Glutamine	Organic acids and derivatives	Carboxylic acids and derivatives	HMDB0000641	C00064	(map00220)Arginine biosynthesis;(map00230)Purine metabolism;(map00240)Pyrimidine metabolism;(map00250)Alanine, aspartate and glutamate metabolism;(map00471)D-Glutamine and D-glutamate metabolism;(map00630)Glyoxylate and dicarboxylate metabolism;(map00910)Nitrogen metabolism;(map00970)Aminoacyl-tRNA biosynthesis;(map01060)Biosynthesis of plant secondary metabolites;(map01100)Metabolic pathways;(ma…	13	L-Glutamine;Ureidoisobutyric acid;D-Glutamine;Alanylglycine;Alanyl-Glycine;(3R,5S)-1-pyrroline-3-hydroxy-5-carboxylic Acid;Pyroglutamic acid;Pyrrolidonecarboxylic acid;Pyrroline hydroxycarboxylic acid;N-Acryloylglycine;1-Pyrroline-4-hydroxy-2-carboxylate;5-Oxoprolinate;dimethadione	HMDB0000641;HMDB0002031;HMDB0003423;HMDB0006899;HMDB0028687;HMDB0062585;HMDB0000267;HMDB0000805;HMDB0001369;HMDB0001843;HMDB0002234;HMDB0060262;HMDB0061093	11	L-Glutamine;Glutamine;D-Glutamine;3-Ureidoisobutyrate;Isoglutamine;(R)-3-Ureidoisobutyrate;4-Oxoproline;Pidolic_acid;5-Oxo-D-proline;L-1-Pyrroline-3-hydroxy-5-carboxylate;1-Pyrroline-4-hydroxy-2-carboxylate	C00064;C00303;C00819;C05100;C16673;C21029;C01877;C01879;C02237;C04281;C04282
neg-M146T47	1.00531e+08	9.38556e+07	1.01982e+08	8.30038e+07	9.57067e+07	8.98983e+07	6.24779e+07	6.63133e+07	6.28571e+07	7.16716e+07	8.86795e+07	7.33326e+07	1.32832	0.00159081	0.004329	0.0305062	0.0310307	0.74778	0.0680812	none	146.046	0.780218	1	1	L-Glutamic acid	Organic acids and derivatives	Carboxylic acids and derivatives	HMDB0000148	C00025	(map00220)Arginine biosynthesis;(map00250)Alanine, aspartate and glutamate metabolism;(map00330)Arginine and proline metabolism;(map00332)Carbapenem biosynthesis;(map00340)Histidine metabolism;(map00430)Taurine and hypotaurine metabolism;(map00471)D-Glutamine and D-glutamate metabolism;(map00480)Glutathione metabolism;(map00524)Neomycin, kanamycin and gentamicin biosynthesis;(map00630)Glyoxylate …	18	N-lactoyl-Glycine;L-Glutamic acid;N-Methyl-D-aspartic acid;N-Acetylserine;O-Acetylserine;D-Glutamic acid;L-4-Hydroxyglutamate semialdehyde;3-(Carboxymethylamino)propanoic acid;DL-Glutamate;Glutaconic acid;Citraconic acid;Mesaconic acid;Itaconic acid;Gamma-delta-Dioxovaleric acid;Methyl hydrogen fumarate;2-Hydroxyglutaric acid lactone;2,5-Dioxopentanoate;2-Pentendioate	HMDB0062183;HMDB0000148;HMDB0002393;HMDB0002931;HMDB0003011;HMDB0003339;HMDB0006556;HMDB0033550;HMDB0060475;HMDB0000620;HMDB0000634;HMDB0000749;HMDB0002092;HMDB0013233;HMDB0033809;HMDB0059743;HMDB0060365;HMDB0061185	17	L-Glutamate;D-Glutamate;Glutamate;O-Acetyl-L-serine;L-threo-3-Methylaspartate;N-(Carboxymethyl)-D-alanine;3-Aminopentanedioate;L-4-Hydroxyglutamate_semialdehyde;2-Oxo-4-hydroxy-5-aminovalerate;N-Methyl-D-aspartic_acid;2,5-Dioxopentanoate;Itaconate;Mesaconate;Acetylpyruvate;(E)-Glutaconate;2-Methylmaleate;4,5-Dioxopentanoate	C00025;C00217;C00302;C00979;C03618;C03790;C05574;C05938;C05941;C12269;C00433;C00490;C01732;C02132;C02214;C02226;C02800
neg-M149T250	2.45048e+07	2.31365e+07	2.48788e+07	2.33693e+07	2.42021e+07	2.58646e+07	6.28024e+07	4.87853e+07	6.45756e+07	3.80118e+07	3.87494e+07	3.55486e+07	0.505961	0.00156133	0.0021645	0.0303117	0.0191181	1.50237	0.0391876	down	149.061	4.17062	1	1	Benzyl acetate	Benzenoids	Benzene and substituted derivatives	HMDB0031310	C15513	-	22	3'-carboxy-alpha-chromanol;Hydrocinnamic acid;4-Ethylbenzoic acid;3-Methylphenylacetic acid;3,4-Dimethylbenzoic acid;4-Coumaryl alcohol;2-Phenylpropionate;2-Methoxy-4-vinylphenol;Benzyl acetate;o-Tolyl acetate;p-Tolyl acetate;2'-Methoxyacetophenone;4'-Methoxyacetophenone;2'-Hydroxy-5'-methylacetophenone;Methyl phenylacetate;Ethyl benzoate;4-Ethoxybenzaldehyde;1-Phenylethyl formate;2-Ethyl-4-(2-fu…	HMDB0062349;HMDB0000764;HMDB0002097;HMDB0002222;HMDB0002237;HMDB0003654;HMDB0011743;HMDB0013744;HMDB0031310;HMDB0032073;HMDB0032075;HMDB0032569;HMDB0032570;HMDB0032592;HMDB0032617;HMDB0033967;HMDB0033970;HMDB0037715;HMDB0038355;HMDB0040428;HMDB0040925;HMDB0059824	9	Tolylacetate;4-Coumaryl_alcohol;Phenylpropanoate;p-Hydroxypropiophenone;Benzyl_acetate;4-Hydroxydihydrocinnamaldehyde;4-Vinylguaiacol;Phenyl_glycidyl_ether;(2E,4E,6E)-4-Methylocta-2,4,6-trienedial	C01963;C02646;C05629;C13342;C15513;C16706;C17883;C19291;C20697
neg-M150T253	5.00876e+06	3.88332e+06	4.11845e+06	4.04744e+06	4.1717e+06	8.58504e+06	2.27499e+06	2.02305e+06	2.51494e+06	2.12297e+06	2.48731e+06	2.23218e+06	2.18336	0.00132209	0.0021645	0.027954	0.0191181	1.48424	0.475899	up	150.002	4.21179	1	1	1,2-Benzisothiazol-3(2H)-one	Organoheterocyclic compounds	Benzothiazoles	HMDB0034413	null	-	2	1,2-Benzisothiazol-3(2H)-one;4-Thiocyanatophenol	HMDB0034413;HMDB0040578	0	-	-
neg-M150T93	6.65795e+07	3.62537e+07	3.97693e+07	3.81107e+07	3.88116e+07	4.27716e+07	1.94554e+07	1.33398e+07	1.90786e+07	3.2088e+07	3.15722e+07	2.89949e+07	1.81484	0.00598713	0.0021645	0.0625961	0.0191181	1.21798	0.02672	up	150.042	1.54449	1	1	Guanine	Organoheterocyclic compounds	Imidazopyrimidines	HMDB0000132	C00242	(map00230)Purine metabolism;(map01100)Metabolic pathways	10	Guanine;2-Hydroxyadenine;8-Hydroxyadenine;L-Malic acid;Malic acid;D-Malic acid;Velcorin;3,3-Dimethyl-1,2-dithiolane;Tetrahydro-2-methyl-2-thiophenethiol;Tetrahydro-2-methyl-3-thiophenethiol	HMDB0000132;HMDB0000403;HMDB0000542;HMDB0000156;HMDB0000744;HMDB0031518;HMDB0032872;HMDB0038974;HMDB0039789;HMDB0039790	5	Guanine;(S)-Malate;(R)-Malate;Malate;3-Dehydro-L-threonate	C00242;C00149;C00497;C00711;C03064
neg-M151T51	1.00709e+07	9.08154e+06	8.46415e+06	8.79313e+06	7.76654e+06	9.22809e+06	3.49162e+06	4.07527e+06	3.54869e+06	7.31197e+06	6.81346e+06	7.14913e+06	1.64878	0.0125183	0.0021645	0.0901333	0.0191181	1.12092	0.0532597	up	151.061	0.853873	1	1	L-Arabinitol	Organic oxygen compounds	Organooxygen compounds	HMDB0000568	C00532	(map00040)Pentose and glucuronate interconversions;(map01100)Metabolic pathways	5	Ribitol;D-Arabitol;L-Arabitol;D-Xylitol;L-2-(Hydroxymethyl)-1,2,3,4-butanetetrol	HMDB0000508;HMDB0000568;HMDB0001851;HMDB0002917;HMDB0033730	5	Xylitol;Ribitol;L-Arabitol;D-Apiitol;D-Arabitol	C00379;C00474;C00532;C01569;C01904
neg-M151T66	7.996e+06	8.45549e+06	1.26549e+07	1.29704e+07	9.36431e+06	1.37015e+07	3.49344e+06	1.625e+06	3.37721e+06	9.73326e+06	7.39537e+06	9.66579e+06	1.84592	0.0445645	0.0649351	0.16994	0.19033	1.49051	0.209801	up	151.026	1.10098	1	1	Xanthine	Organoheterocyclic compounds	Imidazopyrimidines	HMDB0000292	C00385	(map00230)Purine metabolism;(map00232)Caffeine metabolism;(map01060)Biosynthesis of plant secondary metabolites;(map01065)Biosynthesis of alkaloids derived from histidine and purine;(map01100)Metabolic pathways;(map01110)Biosynthesis of secondary metabolites;(map01120)Microbial metabolism in diverse environments	4	Xanthine;Oxypurinol;6,8-Dihydroxypurine;L-2-Aminoethyl seryl phosphate	HMDB0000292;HMDB0000786;HMDB0001182;HMDB0031950	5	Xanthine;Alloxanthine;2-Oxo-10-methylthiodecanoic_acid;Chloromethiuron;L-Serine-phosphoethanolamine	C00385;C07599;C17232;C19026;C03872
neg-M151T97	8.48732e+07	1.35948e+08	1.4262e+08	1.38718e+08	1.41809e+08	1.54377e+08	3.72256e+07	2.60941e+07	3.95463e+07	1.25876e+08	1.30736e+08	1.14852e+08	1.6831	0.0637876	0.0151515	0.207584	0.0703832	1.39231	0.0462024	none	151.026	1.61453	1	1	Xanthine	Organoheterocyclic compounds	Imidazopyrimidines	HMDB0000292	C00385	(map00230)Purine metabolism;(map00232)Caffeine metabolism;(map01060)Biosynthesis of plant secondary metabolites;(map01065)Biosynthesis of alkaloids derived from histidine and purine;(map01100)Metabolic pathways;(map01110)Biosynthesis of secondary metabolites;(map01120)Microbial metabolism in diverse environments	3	Xanthine;Oxypurinol;6,8-Dihydroxypurine	HMDB0000292;HMDB0000786;HMDB0001182	2	Xanthine;Alloxanthine	C00385;C07599
neg-M152T505	4.96587e+07	3.13655e+07	1.81204e+07	4.34984e+07	4.02144e+07	4.15947e+07	9.79684e+06	1.20382e+07	4.42971e+07	4.05007e+07	3.74635e+07	1.60713e+07	1.40136	0.177393	0.24026	0.38803	0.471335	0.885418	0.475572	none	152.002	8.42266	1	1	L-Cysteinesulfinic acid	Organic acids and derivatives	Carboxylic acids and derivatives	HMDB0000996	C00606	(map00270)Cysteine and methionine metabolism;(map00430)Taurine and hypotaurine metabolism;(map01100)Metabolic pathways	4	3-Sulfinoalanine;3-Sulfinato-L-alaninate;Cysteinyl-Hydroxyproline;Hydroxyprolyl-Cysteine	HMDB0000996;HMDB0060179;HMDB0028776;HMDB0028860	2	3-Sulfino-L-alanine;Phenelzine_sulfate	C00606;C07431
neg-M153T217	4.30261e+06	8.80205e+06	9.69318e+06	9.1723e+06	9.60111e+06	1.03384e+07	1.4908e+07	1.30336e+07	1.69575e+07	1.38247e+07	1.43312e+07	1.31374e+07	0.602253	0.00861124	0.0021645	0.0751387	0.0191181	1.29075	0.146577	down	153.019	3.62277	1	1	Protocatechuic acid	Benzenoids	Benzene and substituted derivatives	HMDB0001856	C00230	(map00362)Benzoate degradation;(map00400)Phenylalanine, tyrosine and tryptophan biosynthesis;(map00623)Toluene degradation;(map00624)Polycyclic aromatic hydrocarbon degradation;(map00627)Aminobenzoate degradation;(map01061)Biosynthesis of phenylpropanoids;(map01100)Metabolic pathways;(map01110)Biosynthesis of secondary metabolites;(map01120)Microbial metabolism in diverse environments;(map01130)B…	7	Gentisic acid;2-Pyrocatechuic acid;Protocatechuic acid;2,6-Dihydroxybenzoic acid;3,5-Dihydroxybenzoic acid;2,4-Dihydroxybenzoic acid;Patulin	HMDB0000152;HMDB0000397;HMDB0001856;HMDB0013676;HMDB0013677;HMDB0029666;HMDB0034299	5	2,3-Dihydroxybenzoate;3,4-Dihydroxybenzoate;2,5-Dihydroxybenzoate;Patulin;2,6-Dihydroxybenzoate	C00196;C00230;C00628;C16748;C21298
neg-M154T49	2.51459e+07	2.43806e+07	2.1775e+07	2.12168e+07	2.22706e+07	2.49744e+07	1.8516e+07	1.76974e+07	1.7929e+07	2.3605e+07	2.43528e+07	2.20527e+07	1.12574	0.0999353	0.132035	0.271376	0.316929	0.450664	0.0384762	none	154.062	0.824005	1	1	L-Histidine	Organic acids and derivatives	Carboxylic acids and derivatives	HMDB0000177	C00135	(map00340)Histidine metabolism;(map00410)beta-Alanine metabolism;(map00970)Aminoacyl-tRNA biosynthesis;(map01060)Biosynthesis of plant secondary metabolites;(map01065)Biosynthesis of alkaloids derived from histidine and purine;(map01100)Metabolic pathways;(map01110)Biosynthesis of secondary metabolites;(map01230)Biosynthesis of amino acids;(map02010)ABC transporters;(map04974)Protein digestion an…	7	L-Histidine;L-2-Amino-3-(1-pyrazolyl)propanoic acid;Urocanic acid;Nicotinamide N-oxide;5-Oxo-2(5H)-isoxazolepropanenitrile;(E)-Urocanic acid;2-Aminonicotinic acid	HMDB0000177;HMDB0034267;HMDB0000301;HMDB0002730;HMDB0031338;HMDB0034174;HMDB0061680	7	L-Histidine;Histidine;3-(Pyrazol-1-yl)-L-alanine;D-Histidine;Urocanate;4-Nitroaniline;para-Benzoquinone_dioxime	C00135;C00768;C01162;C06419;C00785;C02126;C19345
neg-M157T305	1.92936e+07	1.89392e+07	1.97966e+07	1.88228e+07	1.95566e+07	1.91851e+07	1.76311e+07	2.22619e+07	1.88766e+07	1.7794e+07	1.77917e+07	1.90753e+07	1.01907	0.572863	0.179654	0.768981	0.389262	0.247186	0.0324797	none	157.123	5.08538	1	1	5-Methylhexyl acetate	Organic acids and derivatives	Carboxylic acids and derivatives	HMDB0032406	null	-	25	Oenanthic ether;Pelargonic acid;xi-2-Ethylheptanoic acid;Methyl caprylate;Heptyl acetate;4-Methyloctanoic acid;Butyl 3-methylbutanoate;3-Heptyl acetate;5-Methylhexyl acetate;3-Octyl formate;Pentyl butanoate;Propyl hexanoate;Hexyl propionate;3-Methylbutyl 2-methylpropanoate;1-Hydroxy-3-nonanone;3-(Hydroxymethyl)-2-octanone;4-Methyl-2-pentyl-1,3-dioxolane;2-Methylpropyl 3-methylbutanoate;Octyl form…	HMDB0000798;HMDB0000847;HMDB0030331;HMDB0031291;HMDB0031480;HMDB0031557;HMDB0032042;HMDB0032309;HMDB0032406;HMDB0032454;HMDB0034162;HMDB0034165;HMDB0034606;HMDB0036234;HMDB0037143;HMDB0037164;HMDB0037288;HMDB0038040;HMDB0038603;HMDB0039216;HMDB0039219;HMDB0040221;HMDB0040295;HMDB0040430;HMDB0059822	1	Nonanoic_acid	C01601
neg-M157T497	2.56917e+06	1.71232e+07	7.88447e+06	5.80358e+06	5.70517e+06	1.13962e+07	7.31907e+06	1.65628e+07	6.34158e+06	4.6848e+06	4.38733e+06	1.81644e+07	0.878556	0.728842	0.937229	0.868477	0.998221	0.303651	0.317443	none	157.123	8.27746	1	1	Pelargonic acid	Lipids and lipid-like molecules	Fatty Acyls	HMDB0000847	C01601	-	25	Oenanthic ether;Pelargonic acid;xi-2-Ethylheptanoic acid;Methyl caprylate;Heptyl acetate;4-Methyloctanoic acid;Butyl 3-methylbutanoate;3-Heptyl acetate;5-Methylhexyl acetate;3-Octyl formate;Pentyl butanoate;Propyl hexanoate;Hexyl propionate;3-Methylbutyl 2-methylpropanoate;1-Hydroxy-3-nonanone;3-(Hydroxymethyl)-2-octanone;4-Methyl-2-pentyl-1,3-dioxolane;2-Methylpropyl 3-methylbutanoate;Octyl form…	HMDB0000798;HMDB0000847;HMDB0030331;HMDB0031291;HMDB0031480;HMDB0031557;HMDB0032042;HMDB0032309;HMDB0032406;HMDB0032454;HMDB0034162;HMDB0034165;HMDB0034606;HMDB0036234;HMDB0037143;HMDB0037164;HMDB0037288;HMDB0038040;HMDB0038603;HMDB0039216;HMDB0039219;HMDB0040221;HMDB0040295;HMDB0040430;HMDB0059822	1	Nonanoic_acid	C01601
neg-M159T203_1	4.76392e+06	2.79048e+06	3.00131e+06	2.76923e+06	2.8279e+06	3.1576e+06	1.22854e+07	9.03092e+06	1.27258e+07	4.75804e+06	4.74088e+06	4.57287e+06	0.401348	0.00710911	0.0151515	0.0676472	0.0703832	1.58029	0.0329962	down	159.066	3.38742	1	1	3,3-Dimethylglutaric acid	Lipids and lipid-like molecules	Fatty Acyls	HMDB0002441	null	-	11	Propyleneglycol diacetate;3-Methyladipic acid;Pimelic acid;3,3-Dimethylglutaric acid;2-Methyladipic acid;Diethyl malonate;Mono-methyl-adipate;2-Ethylglutaric acid;Ethyl methyl_succinate;2,2-Dimethylglutaric acid;Hydralazine	HMDB0041605;HMDB0000555;HMDB0000857;HMDB0002441;HMDB0029167;HMDB0029573;HMDB0059722;HMDB0059738;HMDB0059893;HMDB0061676;HMDB0015400	4	Pimelate;(1S,3R,4S)-3,4-Dihydroxycyclohexane-1-carboxylate;2-Propylsuccinic_acid;Hydralazine	C02656;C04687;C16657;C07040
neg-M163T270	5.83864e+06	2.77373e+06	2.74241e+06	2.8057e+06	2.99987e+06	3.14247e+06	1.87998e+06	1.27122e+06	1.57867e+06	1.772e+06	1.85808e+06	1.4555e+06	2.06845	0.00101697	0.0021645	0.024056	0.0191181	1.42235	0.0573633	up	163.076	4.50777	1	1	Ethyl phenylacetate	Benzenoids	Benzene and substituted derivatives	HMDB0032618	null	-	31	4-Isopropylbenzoic acid;Phenyl butyrate;2-Phenylbutyric acid;Benzenebutanoic acid;3-Phenylbutyric acid;Isoeugenol;Eugenol;Methyl 3-phenylpropanoate;Benzyl propionate;Propyl benzoate;Isopropyl benzoate;3-Hydroxy-4-phenylbutan-2-one;3-(4-Methoxyphenyl)-2-propen-1-ol;Ethyl phenylacetate;1-Phenylethyl acetate;1-(4-Methoxyphenyl)-2-propanone;4-(4-Hydroxyphenyl)-2-butanone;2-Phenylethyl acetate;3-Pheny…	HMDB0035268;HMDB0041612;HMDB0000329;HMDB0000543;HMDB0001955;HMDB0005802;HMDB0005809;HMDB0030060;HMDB0030063;HMDB0031761;HMDB0032038;HMDB0032336;HMDB0032586;HMDB0032618;HMDB0032620;HMDB0032891;HMDB0033723;HMDB0033945;HMDB0034471;HMDB0034615;HMDB0034732;HMDB0035213;HMDB0035414;HMDB0036098;HMDB0037160;HMDB0037174;HMDB0038184;HMDB0040359;HMDB0040460;HMDB0041472;HMDB0041473	9	p-Cumate;Evodone;beta-Thujaplicin;gamma-Thujaplicin;Eugenol;Isoeugenol;Phenethyl_acetate;Dihydrosafrole;(2E,4E,6E)-2,6-Dimethylocta-2,4,6-trienedial	C06578;C09858;C09904;C09905;C10453;C10469;C12303;C19229;C19729
neg-M163T455	1.56748e+07	1.02517e+07	9.49674e+06	9.0489e+06	9.96797e+06	1.00433e+07	6.41344e+06	4.46717e+06	6.25203e+06	7.00002e+06	6.61629e+06	6.68395e+06	1.72264	0.000519613	0.0021645	0.0166821	0.0191181	1.10115	0.0850303	up	163.113	7.58233	1	1	2-tert-Butyl-4-methylphenol	Benzenoids	Phenols	NA	NA	-	13	1-(1-Methoxy-1-methylethyl)-4-methylbenzene;Benzyl butyl ether;trans-Jasmone;5-Phenyl-1-pentanol;1-Phenyl-2-pentanol;2-Methyl-4-phenyl-2-butanol;2-Butyl-4-methylphenol;(Z)-3-Methyl-2-(2-pentenyl)-2-cyclopenten-1-one;Thymol methyl ether;Norbicycloekasantalal;Santalone;Norecasantalal;2-Methyl-3-(2-pentenyl)-2-cyclopenten-1-one	HMDB0029653;HMDB0031311;HMDB0031454;HMDB0031624;HMDB0031625;HMDB0031866;HMDB0032060;HMDB0035601;HMDB0035989;HMDB0036719;HMDB0036814;HMDB0036816;HMDB0037294	4	Jasmone;p-tert-Amylphenol;4-n-Pentylphenol;4-Isopentylphenol	C08490;C14226;C14466;C14697
neg-M164T184	2.47486e+08	2.20044e+08	2.32738e+08	2.18492e+08	2.31374e+08	2.41918e+08	1.83398e+08	1.41437e+08	1.81899e+08	2.15517e+08	2.27781e+08	2.04317e+08	1.20592	0.0347942	0.00865801	0.148711	0.0506076	0.718742	0.0487124	none	164.071	3.06711	1	1	L-(-)-Phenylalanine	Organic acids and derivatives	Carboxylic acids and derivatives	NA	NA	-	17	5-(3-Pyridyl)-2-hydroxytetrahydrofuran;L-Phenylalanine;3-Pyridinebutanoic acid;Benzocaine;Norsalsolinol;Gentiatibetine;Ethyl 2-aminobenzoate;Methyl N-methylanthranilate;Benzyl glycinate;4-Hydroxy-1-(3-pyridinyl)-1-butanone;Cinnamic acid;trans-Cinnamic acid;(E)-3-(2-Hydroxyphenyl)-2-propenal;Di-2-furanylmethane;1-Phenyl-1,2-propanedione;3,4-Dihydro-2H-1-benzopyran-2-one;(E)-3-(4-Hydroxyphenyl)-2-p…	HMDB0062407;HMDB0000159;HMDB0001007;HMDB0004992;HMDB0006044;HMDB0033485;HMDB0033589;HMDB0034169;HMDB0059934;HMDB0062402;HMDB0000567;HMDB0000930;HMDB0031725;HMDB0032947;HMDB0035243;HMDB0036626;HMDB0040986	17	L-Phenylalanine;Phenylalanine;D-Phenylalanine;Benzocaine;Tricaine;Metolcarb;4-Hydroxy-1-(3-pyridinyl)-1-butanone;5-(3-Pyridyl)-2-hydroxytetrahydrofuran;L-beta-Phenylalanine;D-beta-Phenylalanine;trans-Cinnamate;Dihydrocoumarin;4-Hydroxycinnamyl_aldehyde;3-Hydroxy-1-indanone;3-Isochromanone;Cinnamic_acid;Pyruvophenone	C00079;C02057;C02265;C07527;C18090;C18747;C19565;C19578;C20487;C20488;C00423;C02274;C05608;C07720;C07728;C10438;C17268
neg-M165T218	6.43765e+06	8.31452e+06	8.41178e+06	8.39562e+06	8.65282e+06	9.27741e+06	1.15183e+07	9.32959e+06	1.16111e+07	1.3104e+07	1.33679e+07	1.23298e+07	0.694489	0.000586136	0.0021645	0.0176412	0.0191181	1.34375	0.0217506	none	165.056	3.63972	1	1	3-(3-Hydroxyphenyl)propanoic acid	Phenylpropanoids and polyketides	Phenylpropanoic acids	HMDB0000375	C11457	(map00360)Phenylalanine metabolism;(map01120)Microbial metabolism in diverse environments;(map01220)Degradation of aromatic compounds	25	Ethyl 2-furanacrylate;3,5-Dimethoxybenzaldehyde;3-(3-Hydroxyphenyl)propanoic acid;D-Phenyllactic acid;L-3-Phenyllactic acid;Phenyllactic acid;4-Methoxyphenylacetic acid;Desaminotyrosine;3-Phenoxypropionic acid;Homovanillin;Ethyl vanillin;Ethyl salicylate;3,4-Dihydroxyphenylacetone;Guaicyl acetate;3,4-Dimethoxybenzaldehyde;Ethylparaben;Methyl 2-methoxybenzoate;Methyl 4-methoxybenzoate;3-(2-Hydroxy…	HMDB0041611;HMDB0062348;HMDB0000375;HMDB0000563;HMDB0000748;HMDB0000779;HMDB0002072;HMDB0002199;HMDB0002229;HMDB0005175;HMDB0029665;HMDB0029817;HMDB0031132;HMDB0032030;HMDB0032138;HMDB0032573;HMDB0032605;HMDB0032639;HMDB0033752;HMDB0034243;HMDB0034993;HMDB0040645;HMDB0041683;HMDB0059969;HMDB0062590	12	3-(2-Hydroxyphenyl)propanoate;Tropate;Phloretate;Veratraldehyde;3-Ethoxybenzoate;4-Hydroxyhydratropate;3-Methoxy-4-hydroxyphenylacetaldehyde;Phenyllactate;Paeonol;Apocynin;3-(3-Hydroxyphenyl)propanoic_acid;Caffeyl_alcohol	C01198;C01456;C01744;C02201;C02363;C03080;C05581;C05607;C10712;C11380;C11457;C12206
neg-M165T555	9.43119e+06	9.44246e+06	9.22986e+06	8.64386e+06	7.99448e+06	7.45558e+06	9.25606e+06	1.1905e+07	9.62871e+06	8.69129e+06	8.14603e+06	7.39901e+06	0.948593	0.574697	0.699134	0.770353	0.875016	0.295658	0.183579	none	165.019	9.24748	1	1	Terephthalic acid	Benzenoids	Benzene and substituted derivatives	HMDB0002428	C06337	(map00624)Polycyclic aromatic hydrocarbon degradation;(map00627)Aminobenzoate degradation;(map01100)Metabolic pathways;(map01120)Microbial metabolism in diverse environments;(map01220)Degradation of aromatic compounds	4	Phthalic acid;Benzoquinoneacetic acid;Terephthalic acid;3,4-Methylenedioxybenzoic acid	HMDB0002107;HMDB0002334;HMDB0002428;HMDB0032613	5	Phthalate;4-Hydroxyphenylglyoxylate;Terephthalate;3-Formylsalicylic_acid;4-Formylsalicylic_acid	C01606;C03590;C06337;C14096;C14100
neg-M167T89	7.52674e+06	4.3274e+06	9.47023e+06	8.96127e+06	4.0363e+06	1.02441e+07	6.68358e+06	3.52657e+06	9.09243e+06	1.16101e+07	5.58226e+06	8.33959e+06	0.994012	0.992745	0.937229	0.996563	0.998221	0.286764	0.379694	none	167.021	1.4915	1	1	Uric acid	Organoheterocyclic compounds	Imidazopyrimidines	HMDB0000289	C00366	(map00230)Purine metabolism;(map01100)Metabolic pathways;(map01120)Microbial metabolism in diverse environments;(map04976)Bile secretion	1	Uric acid	HMDB0000289	4	Urate;2-(6'-Methylthio)hexylmalic_acid;3-(6'-Methylthio)hexylmalic_acid;Morindaparvin_A	C00366;C17226;C17227;C10374
neg-M171T205	9.52015e+06	7.06764e+06	7.38862e+06	7.62267e+06	7.67077e+06	7.36004e+06	7.94693e+06	9.28931e+06	8.90097e+06	9.09771e+06	8.52589e+06	7.20281e+06	0.914964	0.155113	0.24026	0.357366	0.471335	0.349811	0.173262	none	171.066	3.41248	1	1	1,3-Cyclohexanedicarboxylic acid	Unknown	-	NA	NA	-	6	2-Octenedioic acid;cis-4-Octenedioic acid;trans-3-Octenedioic acid;3-Isopropenylpentanedioic acid;Ethyl 2,4-dioxohexanoate;Diethyl fumarate	HMDB0000341;HMDB0004982;HMDB0013312;HMDB0032352;HMDB0034851;HMDB0038601	0	-	-
neg-M171T248	1.3068e+07	1.2932e+07	1.29537e+07	1.26568e+07	1.23594e+07	1.27449e+07	1.37529e+07	1.64513e+07	1.31123e+07	1.18491e+07	1.23681e+07	1.30155e+07	0.952398	0.401291	0.393939	0.630464	0.640654	0.333385	0.054513	none	171.103	4.14052	1	1	9-Oxo-nonanoic acid	Lipids and lipid-like molecules	Fatty Acyls	HMDB0094711	null	-	9	Tetrahydrofurfuryl butyrate;cis-3-Hexenyl lactate;3-Methylbutyl 3-oxobutanoate;Butyl levulinate;Butyl 3-hydroxy-2-methylidenebutanoate;2-Methylpropyl 3-hydroxy-2-methylidenebutanoate;5-Pentyl-1,4-dioxan-2-one;6-Pentyl-1,4-dioxan-2-one;4-Hydroperoxy-2-nonenal	HMDB0036188;HMDB0036213;HMDB0036396;HMDB0040165;HMDB0040202;HMDB0040203;HMDB0059936;HMDB0059937;HMDB0060287	1	9-Oxononanoic_acid	C16322
neg-M171T321	2.00182e+07	1.31718e+07	1.37353e+07	1.26877e+07	1.3661e+07	1.45564e+07	5.33166e+06	4.91822e+06	5.59652e+06	5.32254e+06	5.29894e+06	5.29416e+06	2.76527	1.18472e-05	0.0021645	0.00206155	0.0191181	2.34715	0.0550292	up	171.139	5.34619	1	1	Capric acid	Lipids and lipid-like molecules	Fatty Acyls	HMDB0000511	C01571	(map00061)Fatty acid biosynthesis;(map01100)Metabolic pathways	35	Capric acid;1,1-Diethoxy-2-hexene;Isopentyl isopentanoate;Methyl nonanoate;7-Hydroxy-3,7-dimethyloctanal;Pentyl 3-methylbutanoate;Isooctyl acetate;Acetaldehyde 1,3-octanediol acetal;Ethyl 2-ethylhexanoate;Heptanal propyleneglycol acetal;Hexanal butane-2,3-diol acetal;Hexyl butyrate;Propyl heptanoate;4-Methylnonanoic acid;trans-p-Menthane-1,8-diol;(1R,2S,3S,4R)-p-Menthane-2,3-diol;4-Ethyloctanoic …	HMDB0000511;HMDB0029760;HMDB0030029;HMDB0031264;HMDB0031739;HMDB0032045;HMDB0032070;HMDB0032155;HMDB0032264;HMDB0032302;HMDB0032315;HMDB0033620;HMDB0034457;HMDB0034849;HMDB0035595;HMDB0035723;HMDB0036136;HMDB0036145;HMDB0036228;HMDB0037387;HMDB0037849;HMDB0038038;HMDB0038602;HMDB0038783;HMDB0039218;HMDB0040157;HMDB0040167;HMDB0040195;HMDB0040211;HMDB0040529;HMDB0041216;HMDB0061805;HMDB0031061;HMD…	4	Decanoic_acid;p-Menthane-3,8-diol;Isoamyl_isovalerate;Ethyl_octanoate	C01571;C02904;C12289;C12292
neg-M172T214	92145.7	4.07518e+06	4.1868e+06	3.86138e+06	3.85687e+06	4.35717e+06	1.74334e+06	1.9952e+06	1.7577e+06	3.85042e+06	2.01275e+06	2.03581e+06	1.52514	0.988932	0.0649351	0.994846	0.19033	0.125168	0.26375	none	172.098	3.57397	1	1	Hexanoylglycine	Organic acids and derivatives	Carboxylic acids and derivatives	HMDB0000701	NA	-	7	Hexanoylglycine;Isovalerylalanine;Isovalerylsarcosine;N-Acetylleucine;N-Acetylisoleucine;8-Hydroxy-5,6-octadienoic acid;2,5-Dimethyl-4-ethoxy-3(2H)-furanone	HMDB0000701;HMDB0000747;HMDB0002087;HMDB0011756;HMDB0061684;HMDB0031101;HMDB0032232	2	N-Acetyl-L-leucine;Swainsonine	C02710;C10173
neg-M173T210	2.27675e+07	3.16186e+07	3.12252e+07	2.98621e+07	3.12839e+07	3.16375e+07	4.27473e+07	3.58699e+07	4.57533e+07	7.92424e+07	7.89528e+07	7.51765e+07	0.498669	0.0051146	0.0021645	0.057313	0.0191181	1.82755	0.154098	down	172.991	3.50172	1	1	Phenol sulphate	Organic acids and derivatives	Organic sulfuric acids and derivatives	HMDB0060015	C00850	-	1	Phenol sulphate	HMDB0060015	3	Aryl_sulfate;Phenylsulfate;p-Phenolsulfonic_acid	C00850;C02180;C12849
neg-M173T220	3.78047e+06	3.75149e+06	3.7744e+06	3.99896e+06	4.32292e+06	4.02816e+06	5.19802e+06	4.70701e+06	5.2749e+06	4.47528e+06	4.41126e+06	4.04437e+06	0.84154	0.00770551	0.004329	0.0710631	0.0310307	0.57913	0.0381641	none	173.082	3.66025	1	1	Suberic acid	Lipids and lipid-like molecules	Fatty Acyls	HMDB0000893	C08278	-	7	Dimethyl adipate;Suberic acid;Ethyladipic acid;Diethyl succinate;2,4-Dimethyladipic acid;3-Methylpimelic acid;2-Propylglutaric acid	HMDB0041606;HMDB0000893;HMDB0002023;HMDB0033838;HMDB0059727;HMDB0059757;HMDB0060684	4	Suberic_acid;Dimethyl_adipate;2-Propylglutaric_acid;Dimethoxane	C08278;C14570;C16658;C19402
neg-M175T54	1.93619e+08	1.34748e+08	1.34794e+08	1.31355e+08	1.3031e+08	1.49441e+08	1.55211e+08	1.08591e+08	1.51195e+08	1.39127e+08	1.46306e+08	1.42216e+08	1.03752	0.693904	0.588745	0.848421	0.80763	0.129254	0.0311687	none	175.025	0.899575	1	1	Vitamin C	Organoheterocyclic compounds	Dihydrofurans	HMDB0000044	C00072	(map00053)Ascorbate and aldarate metabolism;(map00480)Glutathione metabolism;(map01100)Metabolic pathways;(map01110)Biosynthesis of secondary metabolites;(map01120)Microbial metabolism in diverse environments;(map02060)Phosphotransferase system (PTS);(map04066)HIF-1 signaling pathway;(map04977)Vitamin digestion and absorption	3	Ascorbic acid;D-Glucurono-6,3-lactone;1,2,3-Propanetricarboxylic acid	HMDB0000044;HMDB0006355;HMDB0031193	13	Ascorbate;D-Glucuronolactone;2-Hydroxy-3-oxoadipate;L-xylo-Hexulonolactone;D-Glucurono-6,2-lactone;5-Dehydro-4-deoxy-D-glucuronate;(4S)-4,6-Dihydroxy-2,5-dioxohexanoate;(4S,5S)-4,5-Dihydroxy-2,6-dioxohexanoate;Parapyruvate;D-Galacturonolactone;2-Dehydro-D-glucono-1,5-lactone;Propane-1,2,3-tricarboxylate;Erythorbic_acid	C00072;C02670;C03217;C03289;C03387;C04053;C04349;C04471;C06033;C06430;C06440;C19806;C20364
neg-M178T204_2	1.07259e+08	1.08679e+08	1.16158e+08	1.13574e+08	1.1215e+08	1.21243e+08	2.74821e+08	2.04786e+08	2.68249e+08	1.38545e+08	1.42367e+08	1.35641e+08	0.583182	0.0146138	0.0021645	0.0969146	0.0191181	1.22114	0.021383	down	178.051	3.39268	1	1	Hippuric acid	Benzenoids	Benzene and substituted derivatives	HMDB0000714	C01586	(map00360)Phenylalanine metabolism	7	Hippuric acid;3-Succinoylpyridine;Adrenochrome;Methyl n-formylanthranilate;1-(4-Methoxyphenyl)-2-nitroethylene;Umbelliferone;3 Hydroxycoumarin	HMDB0000714;HMDB0000992;HMDB0012884;HMDB0032398;HMDB0032595;HMDB0029865;HMDB0002149	7	Hippurate;N-Acetylanthranilate;2,5,6-Trihydroxy-5,6-dihydroquinoline;3-Succinoylpyridine;2-Aminobenzoylacetate;Umbelliferone;4-Hydroxycoumarin	C01586;C06332;C06339;C19569;C21453;C09315;C20414
neg-M178T223_2	1.0897e+06	1.10947e+06	1.00247e+06	1.11815e+06	1.05918e+06	1.10426e+06	1.13006e+06	1.4205e+06	1.11637e+06	1.02823e+06	1.09899e+06	993964	0.955083	0.486901	0.699134	0.703957	0.875016	0.278691	0.0895368	none	178.027	3.71424	1	1	5-Fluoroindole-2-carboxylic acid	Organoheterocyclic compounds	Indoles and derivatives	NA	NA	-	0	-	-	0	-	-
neg-M179T49	1.66521e+08	1.41937e+08	1.33261e+08	1.3226e+08	1.34197e+08	1.42141e+08	1.46813e+08	1.50083e+08	1.43428e+08	1.22912e+08	1.19989e+08	1.18188e+08	1.06102	0.312573	0.699134	0.545273	0.875016	0.443904	0.0190165	none	179.056	0.824878	1	1	myo-Inositol	Organic oxygen compounds	Organooxygen compounds	HMDB0000211	C00137	(map00052)Galactose metabolism;(map00053)Ascorbate and aldarate metabolism;(map00521)Streptomycin biosynthesis;(map00562)Inositol phosphate metabolism;(map01100)Metabolic pathways;(map01120)Microbial metabolism in diverse environments;(map01130)Biosynthesis of antibiotics;(map02010)ABC transporters;(map04070)Phosphatidylinositol signaling system	25	D-Glucose;D-Galactose;D-Mannose;Myoinositol;3-Deoxyarabinohexonic acid;Beta-D-Glucose;D-Fructose;Allose;L-Sorbose;Alpha-D-Glucose;D-Tagatose;Beta-D-Galactose;Scyllitol;L-Gulose;Dihydroxyacetone (dimer);L-Galactose;Levoinositol;Alpha-D-Glucopyranoside;D-Glucopyranoside;3(S)-hydroxy-all-cis-8,11,14,17-eicosatetraenoyl-CoA;Glycoprotein-phospho-D-mannose;Fructose-1P;Paraxanthine;Theophylline;Theobrom…	HMDB0000122;HMDB0000143;HMDB0000169;HMDB0000211;HMDB0000346;HMDB0000516;HMDB0000660;HMDB0001151;HMDB0001266;HMDB0003345;HMDB0003418;HMDB0003449;HMDB0006088;HMDB0012326;HMDB0032222;HMDB0033704;HMDB0034220;HMDB0061922;HMDB0062170;HMDB0062202;HMDB0062473;HMDB0062538;HMDB0001860;HMDB0001889;HMDB0002825	47	D-Glucose;D-Fructose;D-Galactose;myo-Inositol;D-Mannose;beta-D-Glucose;L-Sorbose;alpha-D-Glucose;D-Aldose;D-Hexose;D-Sorbose;D-Tagatose;alpha-D-Mannose;beta-D-Galactose;alpha-D-Galactose;Sorbose;D-Allose;Galactose;D-Fuconate;L-Fructose;L-Fuconate;L-Galactose;D-Hamamelose;L-Rhamnonate;beta-D-Mannose;beta-D-Fructose;2-Deoxy-D-gluconate;D-Fructose;1L-chiro-Inositol;muco-Inositol;scyllo-Inositol;D-Al…	C00031;C00095;C00124;C00137;C00159;C00221;C00247;C00267;C00737;C00738;C00764;C00795;C00936;C00962;C00984;C01452;C01487;C01582;C01680;C01719;C01720;C01825;C01906;C01934;C02209;C02336;C02782;C05003;C06151;C06152;C06153;C06464;C06465;C06466;C06467;C06468;C08351;C08356;C10906;C15923;C19891;C21032;C21050;C21066;C07130;C07480;C13747
neg-M180T63	1.45681e+07	1.11453e+07	1.40013e+07	7.80508e+06	4.93717e+06	1.22217e+07	1.43228e+07	5.31476e+06	1.3029e+07	1.34997e+07	4.23656e+06	1.44639e+07	0.997101	0.879266	0.937229	0.948215	0.998221	0.0972954	0.347496	none	180.066	1.05209	1	1	L-Tyrosine	Organic acids and derivatives	Carboxylic acids and derivatives	HMDB0000158	C00082	(map00130)Ubiquinone and other terpenoid-quinone biosynthesis;(map00231)Puromycin biosynthesis;(map00261)Monobactam biosynthesis;(map00350)Tyrosine metabolism;(map00360)Phenylalanine metabolism;(map00400)Phenylalanine, tyrosine and tryptophan biosynthesis;(map00401)Novobiocin biosynthesis;(map00460)Cyanoamino acid metabolism;(map00680)Methane metabolism;(map00730)Thiamine metabolism;(map00940)Phe…	15	L-Tyrosine;4-Hydroxy-4-(3-pyridyl)-butanoic acid;L-Threo-3-Phenylserine;Beta-Tyrosine;o-Tyrosine;Meta-Tyrosine;4,6,7-Trihydroxy-1,2,3,4-tetrahydroisoquinoline;Methyl Phenylglyoxalate;Phenylpyruvic acid;m-Coumaric acid;4-Hydroxycinnamic acid;2-Hydroxycinnamic acid;Enol-phenylpyruvate;cis-p-Coumaric acid;Coumaric acid	HMDB0000158;HMDB0001119;HMDB0002184;HMDB0003831;HMDB0006050;HMDB0059720;HMDB0060280;HMDB0062605;HMDB0000205;HMDB0001713;HMDB0002035;HMDB0002641;HMDB0012225;HMDB0030677;HMDB0041592	18	L-Tyrosine;Tyrosine;L-threo-3-Phenylserine;3-Amino-3-(4-hydroxyphenyl)propanoate;D-Tyrosine;gamma-Hydroxy-3-pyridinebutanoate;N-Hydroxy-L-phenylalanine;3-Hydroxy-L-phenylalanine;(S)-beta-Tyrosine;Phenylpyruvate;4-Coumarate;trans-2-Hydroxycinnamate;2-Hydroxy-3-phenylpropenoate;cis-2-Hydroxycinnamate;cis-p-Coumarate;3-Oxo-3-phenylpropanoate;Caffeic_aldehyde;trans-3-Hydroxycinnamate	C00082;C01536;C03290;C04368;C06420;C19579;C19712;C20807;C21308;C00166;C00811;C01772;C02763;C05838;C06738;C07114;C10945;C12621
neg-M180T92	9.76165e+07	8.77133e+07	9.44746e+07	9.1236e+07	9.45774e+07	9.96393e+07	9.6239e+07	6.80866e+07	9.56704e+07	9.97644e+07	1.01307e+08	9.26915e+07	1.02076	0.67219	0.588745	0.834648	0.80763	0.247392	0.0356647	none	180.066	1.54029	1	1	L-Tyrosine	Organic acids and derivatives	Carboxylic acids and derivatives	HMDB0000158	C00082	(map00130)Ubiquinone and other terpenoid-quinone biosynthesis;(map00231)Puromycin biosynthesis;(map00261)Monobactam biosynthesis;(map00350)Tyrosine metabolism;(map00360)Phenylalanine metabolism;(map00400)Phenylalanine, tyrosine and tryptophan biosynthesis;(map00401)Novobiocin biosynthesis;(map00460)Cyanoamino acid metabolism;(map00680)Methane metabolism;(map00730)Thiamine metabolism;(map00940)Phe…	15	L-Tyrosine;4-Hydroxy-4-(3-pyridyl)-butanoic acid;L-Threo-3-Phenylserine;Beta-Tyrosine;o-Tyrosine;Meta-Tyrosine;4,6,7-Trihydroxy-1,2,3,4-tetrahydroisoquinoline;Methyl Phenylglyoxalate;Phenylpyruvic acid;m-Coumaric acid;4-Hydroxycinnamic acid;2-Hydroxycinnamic acid;Enol-phenylpyruvate;cis-p-Coumaric acid;Coumaric acid	HMDB0000158;HMDB0001119;HMDB0002184;HMDB0003831;HMDB0006050;HMDB0059720;HMDB0060280;HMDB0062605;HMDB0000205;HMDB0001713;HMDB0002035;HMDB0002641;HMDB0012225;HMDB0030677;HMDB0041592	18	L-Tyrosine;Tyrosine;L-threo-3-Phenylserine;3-Amino-3-(4-hydroxyphenyl)propanoate;D-Tyrosine;gamma-Hydroxy-3-pyridinebutanoate;N-Hydroxy-L-phenylalanine;3-Hydroxy-L-phenylalanine;(S)-beta-Tyrosine;Phenylpyruvate;4-Coumarate;trans-2-Hydroxycinnamate;2-Hydroxy-3-phenylpropenoate;cis-2-Hydroxycinnamate;cis-p-Coumarate;3-Oxo-3-phenylpropanoate;Caffeic_aldehyde;trans-3-Hydroxycinnamate	C00082;C01536;C03290;C04368;C06420;C19579;C19712;C20807;C21308;C00166;C00811;C01772;C02763;C05838;C06738;C07114;C10945;C12621
neg-M181T49	1.93507e+06	1.54618e+06	1.31273e+06	1.12379e+06	1.17486e+06	1.49038e+06	1.40573e+06	1.44379e+06	1.38499e+06	2.06812e+07	1.12936e+06	1.16211e+06	0.315469	0.452089	0.937229	0.674979	0.998221	0.728558	0.12776	none	181.06	0.822473	1	1	D-Sorbitol	Organic oxygen compounds	Organooxygen compounds	HMDB0000247	C00794	(map00051)Fructose and mannose metabolism;(map00052)Galactose metabolism;(map01100)Metabolic pathways;(map02010)ABC transporters;(map02060)Phosphotransferase system (PTS)	6	4-Pyridoxolactone;Formylanthranilic acid;5-Pyridoxolactone;Noradrenochrome;6-Methoxy-2(3H)-benzoxazolone;(R)-2-Hydroxy-2H-1,4-benzoxazin-3(4H)-one	HMDB0003454;HMDB0004089;HMDB0004291;HMDB0013030;HMDB0036582;HMDB0038318	9	Azatyrosine;(R)-2-Aza-beta-tyrosine;4-Pyridoxolactone;4-Nitroacetophenone;3,4-Dihydroxymandelonitrile;Formylanthranilate;5-Pyridoxolactone;HBOA;Isatinate	C21325;C21326;C00971;C02803;C03757;C05653;C06052;C15769;C21155
neg-M181T51	4.87005e+07	3.20832e+07	2.74769e+07	2.86727e+07	2.79468e+07	3.07719e+07	6.48922e+06	1.30747e+07	6.43213e+06	2.10059e+07	2.22342e+07	1.99616e+07	2.19346	0.0113297	0.0021645	0.0866703	0.0191181	1.30868	0.0475891	up	181.072	0.844785	1	1	D-Sorbitol	Organic oxygen compounds	Organooxygen compounds	HMDB0000247	C00794	(map00051)Fructose and mannose metabolism;(map00052)Galactose metabolism;(map01100)Metabolic pathways;(map02010)ABC transporters;(map02060)Phosphotransferase system (PTS)	4	Galactitol;Sorbitol;Mannitol;L-Iditol	HMDB0000107;HMDB0000247;HMDB0000765;HMDB0011632	8	Mannitol;D-Sorbitol;D-Iditol;L-Iditol;Galactitol;L-Glucitol;Lathyrine;N-Methyl-N,4-dinitrosoaniline	C00392;C00794;C01489;C01507;C01697;C01722;C08290;C19452
neg-M182T186	2.82777e+07	1.71092e+07	2.39241e+07	2.20925e+07	1.96983e+07	2.54094e+07	6.60614e+06	4.9869e+06	7.16859e+06	2.16903e+07	1.98026e+07	2.11257e+07	1.67745	0.0568388	0.0649351	0.195253	0.19033	1.21538	0.183199	none	182.046	3.09381	1	1	4-Pyridoxic acid	Organoheterocyclic compounds	Pyridines and derivatives	HMDB0000017	C00847	(map00750)Vitamin B6 metabolism;(map01100)Metabolic pathways;(map01120)Microbial metabolism in diverse environments	5	4-Pyridoxic acid;Phthalic acid;Benzoquinoneacetic acid;Terephthalic acid;3,4-Methylenedioxybenzoic acid	HMDB0000017;HMDB0002107;HMDB0002334;HMDB0002428;HMDB0032613	10	4-Pyridoxate;3-Carboxy-4-methoxy-N-methyl-2-pyridone;3-Hydroxy-4-hydroxymethyl-2-methylpyridine-5-carboxylate;5-Methoxy-3-hydroxyanthranilate;3,5-Dihydroxy-phenylglycine;Phthalate;4-Hydroxyphenylglyoxylate;Terephthalate;3-Formylsalicylic_acid;4-Formylsalicylic_acid	C00847;C04447;C04773;C11466;C12026;C01606;C03590;C06337;C14096;C14100
neg-M183T322	3.19949e+06	7.91724e+06	8.47676e+06	8.28728e+06	8.79697e+06	9.29693e+06	3.89839e+06	2.82497e+06	3.44663e+06	3.22466e+06	3.37638e+06	3.48602e+06	2.26956	0.00466881	0.0411255	0.0547659	0.141051	1.88331	0.0680347	up	183.139	5.37133	1	1	(E)-3-Heptenyl 2-methylpropanoate	Organic acids and derivatives	Carboxylic acids and derivatives	HMDB0032308	null	-	32	(Z)-3-Methyl-3-decenoic acid;(Z)-3-Methyl-4-decenoic acid;trans-2-Hexyl-1-cyclopropaneacetic acid;Ethyl (E)-2-nonenoate;Ethyl 3-cyclohexylpropionate;cis-3-Hexenyl pentanoate;2,3-Undecanedione;(E)-3-Heptenyl 2-methylpropanoate;3-Hexenyl 2-methylbutyrate;Methyl 2-decenoate;6-Methyl-5-hepten-2-one propyleneglycol acetal;cis-3-Octenyl propionate;Pent-2-enyl hexanoate;Prenyl caproate;trans-2-Hexenyl 2…	HMDB0031062;HMDB0031063;HMDB0031087;HMDB0031272;HMDB0031406;HMDB0031691;HMDB0031843;HMDB0032308;HMDB0032320;HMDB0032396;HMDB0032404;HMDB0032453;HMDB0032461;HMDB0032489;HMDB0032534;HMDB0033371;HMDB0033724;HMDB0034428;HMDB0034429;HMDB0036140;HMDB0036784;HMDB0037106;HMDB0037185;HMDB0037225;HMDB0037309;HMDB0038273;HMDB0038274;HMDB0038277;HMDB0038278;HMDB0038311;HMDB0038906;HMDB0040593	5	gamma-Undecalactone;Citronellyl_formate;11-Undecanolactone;Undecylenic_acid;2-Ethylhexyl_acrylate	C08571;C12295;C13823;C13910;C19420
neg-M185T254	3.26064e+06	3.39699e+06	3.05768e+06	3.81102e+06	3.86449e+06	3.05055e+06	1.58788e+07	6.82676e+06	8.01294e+06	3.85293e+06	4.68367e+06	6.9303e+06	0.442594	0.0155432	0.004329	0.100074	0.0310307	1.30599	0.366386	down	185.118	4.23103	1	1	(1R,2R,4R)-1,8-Epoxy-p-menthane-2,4-diol	Lipids and lipid-like molecules	Prenol lipids	HMDB0041545	null	-	13	3-Oxodecanoic acid;Ethyl (3R,5Z)-3-hydroxy-5-octenoate;3-Hydroxy-5Z-octenyl acetate;(1S,2S,4S,5R)-1,8-Epoxy-p-menthane-2,5-diol;6-Methyl-2-methylene-6-octene-1,3,8-triol;(1beta,2beta,5beta)-p-Menth-3-ene-1,2,5-triol;(E)-10-Hydroxy-8-decenoic acid;6-Hexyl-1,4-dioxan-2-one;5-Hexyl-1,4-dioxan-2-one;2-Methylbutyl 3-hydroxy-2-methylidenebutanoate;3-Methylbutyl 3-hydroxy-2-methylidenebutanoate;exo,exo-…	HMDB0010724;HMDB0030367;HMDB0030369;HMDB0033010;HMDB0038692;HMDB0038978;HMDB0039533;HMDB0039582;HMDB0039587;HMDB0040204;HMDB0040205;HMDB0041376;HMDB0041545	8	10-Oxodecanoate;(3R)-6-Hydroxy-3-isopropenyl-heptanoate;(5R)-6-Hydroxy-5-isopropenyl-2-methylhexanoate;(3S)-6-Hydroxy-3-isopropenyl-heptanoate;(5S)-6-Hydroxy-5-isopropenyl-2-methylhexanoate;2-Oxodecanoic_acid;Epomediol;3-Oxodecanoate	C02217;C11404;C11406;C11417;C11420;C13945;C17620;C20714
neg-M185T350	5.98999e+06	1.27845e+07	6.62674e+06	6.33838e+06	6.45654e+06	6.53432e+06	9.59665e+06	4.57018e+06	4.10129e+06	1.02939e+07	1.0296e+07	4.90388e+06	1.02213	0.779857	0.699134	0.898224	0.875016	0.29099	0.390814	none	185.155	5.84032	1	1	7,7-Diethoxy-3-heptene	Organooxygen compounds	Ethers	HMDB0038267	null	-	23	Undecanoic acid;4,6-Dimethylnonanoic acid;Hexyl 3-methylbutanoate;2-Hexyl-4,5-dimethyl-1,3-dioxolane;Octanal propyleneglycol acetal;3-Methylbutyl hexanoate;Methyl decanoate;Octyl propanoate;9-Methyldecanoic acid;Isobutyl enanthate;Heptyl butanoate;6,6-Dimethoxy-2,5,5-trimethyl-2-hexene;Pentyl hexanoate;xi-8-Methyldecanoic acid;7,7-Diethoxy-3-heptene;Hexyl 2-methylbutanoate;Heptyl 2-methylpropanoa…	HMDB0000947;HMDB0002373;HMDB0032044;HMDB0032325;HMDB0032448;HMDB0033618;HMDB0033848;HMDB0034134;HMDB0034456;HMDB0034458;HMDB0034460;HMDB0036034;HMDB0036229;HMDB0038237;HMDB0038267;HMDB0039215;HMDB0040171;HMDB0040193;HMDB0040266;HMDB0041559;HMDB0059831;HMDB0059860;HMDB0062119	1	Undecanoic_acid	C17715
neg-M187T222_2	8.63189e+08	7.66076e+08	7.86367e+08	7.76214e+08	7.95788e+08	8.26744e+08	3.30503e+08	2.71645e+08	3.48209e+08	6.16761e+08	6.37662e+08	5.81839e+08	1.72768	0.010598	0.0021645	0.083745	0.0191181	1.48835	0.0212585	up	187.007	3.70037	1	1	p-Cresol sulfate	Organic acids and derivatives	Organic sulfuric acids and derivatives	HMDB0011635	null	-	2	p-Cresol sulfate;Benzyl sulfate	HMDB0011635;HMDB0034782	1	4-Sulfobenzyl_alcohol	C06678
neg-M187T230	1.16882e+07	7.41268e+06	7.95985e+06	9.05791e+06	1.02932e+07	9.89911e+06	1.674e+07	1.39899e+07	1.8228e+07	1.07865e+07	1.10952e+07	1.28296e+07	0.673019	0.00623518	0.00865801	0.0639162	0.0506076	1.02189	0.0308899	none	187.097	3.83314	1	1	Azelaic acid	Lipids and lipid-like molecules	Fatty Acyls	HMDB0000784	C08261	-	10	Azelaic acid;Nonate;cis- and trans-Ethyl 2,4-dimethyl-1,3-dioxolane-2-acetate;(+/-)-Ethyl 3-acetoxy-2-methylbutyrate;(+/-)-Methyl 5-acetoxyhexanoate;Butyl ethyl malonate;2,4-Dimethylpimelic acid;3-Methylsuberic acid;Diethyl methylsuccinate;Diethyl glutarate	HMDB0000784;HMDB0011717;HMDB0032200;HMDB0032258;HMDB0032387;HMDB0036233;HMDB0059760;HMDB0059783;HMDB0059814;HMDB0059879	2	Azelaic_acid;Eucommiol	C08261;C17878
neg-M187T64	2.65456e+07	4.70028e+07	4.13969e+07	3.99419e+07	3.55463e+07	4.54593e+07	2.219e+07	1.11052e+07	2.49633e+07	5.9521e+07	3.47161e+07	3.85792e+07	1.23456	0.244484	0.179654	0.469284	0.389262	0.814929	0.166916	none	187.042	1.07159	1	1	Isoplumbagin	Benzenoids	Naphthalenes	HMDB0035291	null	-	1	Isoplumbagin	HMDB0035291	5	1-Hydroxy-2-naphthoate;Plumbagin;Ramentaceone;3-Hydroxy-2-naphthoate;Nitrogen_mustard_N-oxide	C03203;C10387;C10398;C16212;C19274
neg-M188T197	2.47961e+06	1.49268e+06	1.61632e+06	1.53068e+06	1.56889e+06	1.62236e+06	796697	578957	916209	1.42749e+06	1.46484e+06	1.35194e+06	1.57747	0.0229105	0.0021645	0.119307	0.0191181	1.01141	0.0735237	up	188.093	3.2902	1	1	N-lactoyl-Valine	Organic acids and derivatives	Carboxylic acids and derivatives	HMDB0062181	null	-	8	N-lactoyl-Valine;N-Methylcalystegine B2;2-Octenedioic acid;cis-4-Octenedioic acid;trans-3-Octenedioic acid;3-Isopropenylpentanedioic acid;Ethyl 2,4-dioxohexanoate;Diethyl fumarate	HMDB0062181;HMDB0036604;HMDB0000341;HMDB0004982;HMDB0013312;HMDB0032352;HMDB0034851;HMDB0038601	5	Castanospermine;(2S)-2-{[1-(R)-Carboxyethyl]amino}pentanoate;Alexine;Australine;2_-(Butylamido)-4-hydroxybutanoic_acid	C02256;C06326;C10124;C10132;C11843
neg-M188T249	8.08338e+06	4.613e+06	4.88147e+06	4.49767e+06	4.79331e+06	4.9395e+06	6.9507e+06	5.18023e+06	6.88739e+06	5.89412e+06	6.16011e+06	5.80175e+06	0.862615	0.143207	0.0649351	0.340386	0.19033	0.58197	0.051523	none	188.072	4.14987	1	1	1H-Indole-3-propanoic acid	Organoheterocyclic compounds	Indoles and derivatives	NA	NA	-	5	3-Indolepropionic acid;Phensuximide;Indole-3-methyl acetate;Menadione;Methyl (Z)-2-decene-4,6,8-triynoate	HMDB0002302;HMDB0014970;HMDB0029738;HMDB0001892;HMDB0033765	10	Phensuximide;6,7-Dimethoxyisoquinoline;1,3-Dimethyl-6,8-isoquinolinediol;Methyl_(indol-3-yl)acetate;Menadione;Dehydromatricaria_ester;(Z)-2-Decene-4,6,8-triynoic_acid_methylester;1-Hydroxy-2-naphthaldehyde;1-Naphthoic_acid;2-Naphthoic_acid	C07437;C09348;C12345;C20635;C05377;C08446;C08774;C11427;C14091;C14101
neg-M189T205_2	9.46731e+07	1.42665e+08	1.45029e+08	1.40553e+08	1.4416e+08	1.50143e+08	1.75554e+08	1.44664e+08	1.90783e+08	1.68433e+08	1.76016e+08	1.63216e+08	0.802248	0.0230256	0.00865801	0.11946	0.0506076	0.745656	0.171938	none	188.986	3.41323	1	1	Pyrocatechol sulfate	Organic acids and derivatives	Organic sulfuric acids and derivatives	HMDB0059724	null	-	2	Pyrocatechol sulfate;Catechol sulfate	HMDB0059724;HMDB0061713	2	3-Sulfocatechol;4-Sulfocatechol	C06336;C06674
neg-M191T254	4.30112e+07	2.08803e+07	1.42467e+08	4.6845e+07	2.28269e+07	3.18814e+07	4.76863e+07	1.93245e+08	2.49826e+07	2.61411e+07	5.42092e+07	3.94997e+07	0.798187	0.674367	0.484848	0.836	0.721459	0.406238	0.499966	none	191.02	4.23145	1	1	Citric acid	Organic acids and derivatives	NA	HMDB0000094	C00158	(map00020)Citrate cycle (TCA cycle);(map00250)Alanine, aspartate and glutamate metabolism;(map00630)Glyoxylate and dicarboxylate metabolism;(map00720)Carbon fixation pathways in prokaryotes;(map01060)Biosynthesis of plant secondary metabolites;(map01061)Biosynthesis of phenylpropanoids;(map01062)Biosynthesis of terpenoids and steroids;(map01063)Biosynthesis of alkaloids derived from shikimate pat…	15	Citric acid;Isocitric acid;D-threo-Isocitric acid;Diketogulonic acid;2,3-Diketo-L-gulonate;(1R,2R)-Isocitric acid;D-Glucaro-1,4-lactone;Cabreuvin;4',5,7-Trimethoxyflavone;(卤)-Dulciol E;3',4',5'-Trimethoxyflavone;5-Hydroxy-4',7-dimethoxy-6-methylflavone;3',5,6-Trimethoxyflavone;2',5,6-Trimethoxyflavone;1,4,5-Trihydroxy-3-prenylxanthone	HMDB0000094;HMDB0000193;HMDB0001874;HMDB0005971;HMDB0006511;HMDB0033717;HMDB0041862;HMDB0030679;HMDB0030842;HMDB0031385;HMDB0033639;HMDB0036411;HMDB0037330;HMDB0037331;HMDB0040354	18	Citrate;Isocitrate;(1R,2S)-1-Hydroxypropane-1,2,3-tricarboxylate;5-Dehydro-4-deoxy-D-glucarate;2,5-Didehydro-D-gluconate;Carboxymethyloxysuccinate;2-Dehydro-3-deoxy-D-glucarate;(4R,5S)-4,5,6-Trihydroxy-2,3-dioxohexanoate;(1S,2S)-1-Hydroxypropane-1,2,3-tricarboxylate;D-Galactaro-1,5-lactone;D-Glucaro-1,5-lactone;D-Galactaro-1,4-lactone;(2S,3R)-2,3-Dihydroxy-5-oxohexanedioate;D-Glucaro-1,4-lactone;…	C00158;C00311;C00451;C00679;C02780;C03600;C03921;C04575;C04617;C20889;C20890;C20896;C21091;C21095;C10024;C10045;C17472;C18841
neg-M191T275	2.52272e+07	2.05507e+07	2.25107e+07	2.44406e+07	2.52956e+07	2.54432e+07	4.20626e+07	2.93968e+07	2.44171e+07	3.24021e+07	3.32676e+07	1.55538e+08	0.45246	0.100188	0.025974	0.272014	0.103099	1.14686	0.466434	none	191.02	4.58757	1	1	Citric acid	Organic acids and derivatives	NA	HMDB0000094	C00158	(map00020)Citrate cycle (TCA cycle);(map00250)Alanine, aspartate and glutamate metabolism;(map00630)Glyoxylate and dicarboxylate metabolism;(map00720)Carbon fixation pathways in prokaryotes;(map01060)Biosynthesis of plant secondary metabolites;(map01061)Biosynthesis of phenylpropanoids;(map01062)Biosynthesis of terpenoids and steroids;(map01063)Biosynthesis of alkaloids derived from shikimate pat…	15	Citric acid;Isocitric acid;D-threo-Isocitric acid;Diketogulonic acid;2,3-Diketo-L-gulonate;(1R,2R)-Isocitric acid;D-Glucaro-1,4-lactone;Cabreuvin;4',5,7-Trimethoxyflavone;(卤)-Dulciol E;3',4',5'-Trimethoxyflavone;5-Hydroxy-4',7-dimethoxy-6-methylflavone;3',5,6-Trimethoxyflavone;2',5,6-Trimethoxyflavone;1,4,5-Trihydroxy-3-prenylxanthone	HMDB0000094;HMDB0000193;HMDB0001874;HMDB0005971;HMDB0006511;HMDB0033717;HMDB0041862;HMDB0030679;HMDB0030842;HMDB0031385;HMDB0033639;HMDB0036411;HMDB0037330;HMDB0037331;HMDB0040354	18	Citrate;Isocitrate;(1R,2S)-1-Hydroxypropane-1,2,3-tricarboxylate;5-Dehydro-4-deoxy-D-glucarate;2,5-Didehydro-D-gluconate;Carboxymethyloxysuccinate;2-Dehydro-3-deoxy-D-glucarate;(4R,5S)-4,5,6-Trihydroxy-2,3-dioxohexanoate;(1S,2S)-1-Hydroxypropane-1,2,3-tricarboxylate;D-Galactaro-1,5-lactone;D-Glucaro-1,5-lactone;D-Galactaro-1,4-lactone;(2S,3R)-2,3-Dihydroxy-5-oxohexanedioate;D-Glucaro-1,4-lactone;…	C00158;C00311;C00451;C00679;C02780;C03600;C03921;C04575;C04617;C20889;C20890;C20896;C21091;C21095;C10024;C10045;C17472;C18841
neg-M191T306	2.82879e+07	2.53765e+07	2.40523e+07	3.00313e+07	2.74659e+07	2.60093e+07	3.23006e+07	3.87677e+07	3.23841e+07	2.64393e+07	2.43819e+07	2.694e+07	0.889686	0.208244	0.309524	0.427763	0.55632	0.419386	0.228535	none	191.02	5.09722	1	1	Citric acid	Organic acids and derivatives	NA	HMDB0000094	C00158	(map00020)Citrate cycle (TCA cycle);(map00250)Alanine, aspartate and glutamate metabolism;(map00630)Glyoxylate and dicarboxylate metabolism;(map00720)Carbon fixation pathways in prokaryotes;(map01060)Biosynthesis of plant secondary metabolites;(map01061)Biosynthesis of phenylpropanoids;(map01062)Biosynthesis of terpenoids and steroids;(map01063)Biosynthesis of alkaloids derived from shikimate pat…	7	Citric acid;Isocitric acid;D-threo-Isocitric acid;Diketogulonic acid;2,3-Diketo-L-gulonate;(1R,2R)-Isocitric acid;D-Glucaro-1,4-lactone	HMDB0000094;HMDB0000193;HMDB0001874;HMDB0005971;HMDB0006511;HMDB0033717;HMDB0041862	14	Citrate;Isocitrate;(1R,2S)-1-Hydroxypropane-1,2,3-tricarboxylate;5-Dehydro-4-deoxy-D-glucarate;2,5-Didehydro-D-gluconate;Carboxymethyloxysuccinate;2-Dehydro-3-deoxy-D-glucarate;(4R,5S)-4,5,6-Trihydroxy-2,3-dioxohexanoate;(1S,2S)-1-Hydroxypropane-1,2,3-tricarboxylate;D-Galactaro-1,5-lactone;D-Glucaro-1,5-lactone;D-Galactaro-1,4-lactone;(2S,3R)-2,3-Dihydroxy-5-oxohexanedioate;D-Glucaro-1,4-lactone	C00158;C00311;C00451;C00679;C02780;C03600;C03921;C04575;C04617;C20889;C20890;C20896;C21091;C21095
neg-M191T564	9.89418e+07	9.35362e+07	9.2448e+07	9.03375e+07	9.20808e+07	8.8959e+07	1.11858e+08	1.42849e+08	1.09295e+08	9.44786e+07	8.99943e+07	8.70398e+07	0.875357	0.177959	0.393939	0.388449	0.640654	0.586061	0.0863472	none	191.02	9.39367	1	1	Citric acid	Organic acids and derivatives	NA	HMDB0000094	C00158	(map00020)Citrate cycle (TCA cycle);(map00250)Alanine, aspartate and glutamate metabolism;(map00630)Glyoxylate and dicarboxylate metabolism;(map00720)Carbon fixation pathways in prokaryotes;(map01060)Biosynthesis of plant secondary metabolites;(map01061)Biosynthesis of phenylpropanoids;(map01062)Biosynthesis of terpenoids and steroids;(map01063)Biosynthesis of alkaloids derived from shikimate pat…	7	Citric acid;Isocitric acid;D-threo-Isocitric acid;Diketogulonic acid;2,3-Diketo-L-gulonate;(1R,2R)-Isocitric acid;D-Glucaro-1,4-lactone	HMDB0000094;HMDB0000193;HMDB0001874;HMDB0005971;HMDB0006511;HMDB0033717;HMDB0041862	14	Citrate;Isocitrate;(1R,2S)-1-Hydroxypropane-1,2,3-tricarboxylate;5-Dehydro-4-deoxy-D-glucarate;2,5-Didehydro-D-gluconate;Carboxymethyloxysuccinate;2-Dehydro-3-deoxy-D-glucarate;(4R,5S)-4,5,6-Trihydroxy-2,3-dioxohexanoate;(1S,2S)-1-Hydroxypropane-1,2,3-tricarboxylate;D-Galactaro-1,5-lactone;D-Glucaro-1,5-lactone;D-Galactaro-1,4-lactone;(2S,3R)-2,3-Dihydroxy-5-oxohexanedioate;D-Glucaro-1,4-lactone	C00158;C00311;C00451;C00679;C02780;C03600;C03921;C04575;C04617;C20889;C20890;C20896;C21091;C21095
neg-M191T589	3.39406e+07	7.0062e+07	6.0199e+07	3.97993e+07	5.33238e+07	5.73565e+07	6.66081e+07	4.08167e+07	4.02006e+07	6.00751e+07	5.69269e+07	4.32992e+07	1.02194	0.933166	1	0.969875	1	0.0921523	0.11262	none	191.02	9.82455	1	1	Citric acid	Organic acids and derivatives	NA	HMDB0000094	C00158	(map00020)Citrate cycle (TCA cycle);(map00250)Alanine, aspartate and glutamate metabolism;(map00630)Glyoxylate and dicarboxylate metabolism;(map00720)Carbon fixation pathways in prokaryotes;(map01060)Biosynthesis of plant secondary metabolites;(map01061)Biosynthesis of phenylpropanoids;(map01062)Biosynthesis of terpenoids and steroids;(map01063)Biosynthesis of alkaloids derived from shikimate pat…	7	Citric acid;Isocitric acid;D-threo-Isocitric acid;Diketogulonic acid;2,3-Diketo-L-gulonate;(1R,2R)-Isocitric acid;D-Glucaro-1,4-lactone	HMDB0000094;HMDB0000193;HMDB0001874;HMDB0005971;HMDB0006511;HMDB0033717;HMDB0041862	14	Citrate;Isocitrate;(1R,2S)-1-Hydroxypropane-1,2,3-tricarboxylate;5-Dehydro-4-deoxy-D-glucarate;2,5-Didehydro-D-gluconate;Carboxymethyloxysuccinate;2-Dehydro-3-deoxy-D-glucarate;(4R,5S)-4,5,6-Trihydroxy-2,3-dioxohexanoate;(1S,2S)-1-Hydroxypropane-1,2,3-tricarboxylate;D-Galactaro-1,5-lactone;D-Glucaro-1,5-lactone;D-Galactaro-1,4-lactone;(2S,3R)-2,3-Dihydroxy-5-oxohexanedioate;D-Glucaro-1,4-lactone	C00158;C00311;C00451;C00679;C02780;C03600;C03921;C04575;C04617;C20889;C20890;C20896;C21091;C21095
neg-M191T94	1.87642e+07	1.37081e+07	1.89588e+07	1.7585e+07	1.54913e+07	2.21575e+07	1.00481e+07	7.91166e+06	1.12925e+07	1.7033e+07	1.4911e+07	1.75013e+07	1.35538	0.0550063	0.0411255	0.191715	0.141051	0.78883	0.384141	none	191.02	1.56651	1	1	Citric acid	Organic acids and derivatives	NA	HMDB0000094	C00158	(map00020)Citrate cycle (TCA cycle);(map00250)Alanine, aspartate and glutamate metabolism;(map00630)Glyoxylate and dicarboxylate metabolism;(map00720)Carbon fixation pathways in prokaryotes;(map01060)Biosynthesis of plant secondary metabolites;(map01061)Biosynthesis of phenylpropanoids;(map01062)Biosynthesis of terpenoids and steroids;(map01063)Biosynthesis of alkaloids derived from shikimate pat…	7	Citric acid;Isocitric acid;D-threo-Isocitric acid;Diketogulonic acid;2,3-Diketo-L-gulonate;(1R,2R)-Isocitric acid;D-Glucaro-1,4-lactone	HMDB0000094;HMDB0000193;HMDB0001874;HMDB0005971;HMDB0006511;HMDB0033717;HMDB0041862	14	Citrate;Isocitrate;(1R,2S)-1-Hydroxypropane-1,2,3-tricarboxylate;5-Dehydro-4-deoxy-D-glucarate;2,5-Didehydro-D-gluconate;Carboxymethyloxysuccinate;2-Dehydro-3-deoxy-D-glucarate;(4R,5S)-4,5,6-Trihydroxy-2,3-dioxohexanoate;(1S,2S)-1-Hydroxypropane-1,2,3-tricarboxylate;D-Galactaro-1,5-lactone;D-Glucaro-1,5-lactone;D-Galactaro-1,4-lactone;(2S,3R)-2,3-Dihydroxy-5-oxohexanedioate;D-Glucaro-1,4-lactone	C00158;C00311;C00451;C00679;C02780;C03600;C03921;C04575;C04617;C20889;C20890;C20896;C21091;C21095
neg-M195T207	2.04215e+06	2.34934e+06	2.448e+06	2.41077e+06	2.41158e+06	2.48731e+06	1.93418e+06	1.42095e+06	1.93711e+06	2.77494e+06	2.93726e+06	2.65137e+06	1.03613	0.605113	1	0.792367	1	0.489743	0.0475818	none	195.114	3.45218	1	1	L-alpha-Amino-1H-pyrrole-1-hexanoic acid	Organic acids and derivatives	Carboxylic acids and derivatives	HMDB0040551	null	-	13	2-Isopropyl-3,5-dimethoxy-6-methylpyrazine;L-alpha-Amino-1H-pyrrole-1-hexanoic acid;2(N)-Methyl-norsalsolinol;(R)-Salsolinol;alpha-Methylphenylalanine;N-methylphenylalanine;Maltoxazine;3,5-Dimethylphenyl methylcarbamate;Ethyl N-methylanthranilate;1,2,3,4,5,6-Hexahydro-5-(1-hydroxyethylidene)-7H-cyclopenta[b]pyridin-7-one;2,3-Dihydro-5-(3-hydroxypropanoyl)-1H-pyrrolizine;3,4-Methylenedioxyamphetam…	HMDB0029741;HMDB0040551;HMDB0001189;HMDB0005199;HMDB0029223;HMDB0029224;HMDB0030372;HMDB0031811;HMDB0033763;HMDB0039655;HMDB0040021;HMDB0041931;HMDB0042012	9	Fasoracetam;Phenacetin;(-)-Salsolinol;Fusaric_acid;Xylylcarb;L-Homophenylalanine;XMC;Propham;(2S,3S)-3-Methylphenylalanine	C13311;C07591;C09642;C10146;C14579;C17235;C18771;C18887;C20895
neg-M195T242	790811	658167	692132	637233	623312	703666	1.30919e+06	1.02003e+06	1.38541e+06	1.42525e+06	1.54291e+06	1.41911e+06	0.506711	7.93443e-06	0.0021645	0.00162323	0.0191181	1.35095	0.0853534	down	195.066	4.03498	1	1	3-(3-Hydroxyphenyl)-2-methyllactic acid	Phenylpropanoids and polyketides	Phenylpropanoic acids	HMDB0060733	null	-	14	Homoveratric acid;Xanthoxylin;2,4,5-Trimethoxybenzaldehyde;(+)-3-(3,4-Methylenedioxyphenyl)-1,2-propanediol;Maltyl isobutyrate;(S)-Batatic acid;1-(2,4,5-Trihydroxyphenyl)-1-butanone;2-Hydroxy-3-(4-methoxyphenyl)propanoic acid;(S)-2-(4-Methoxyphenoxy)propanoic acid;4-Hydroxy-6-methyl-3-(1-oxobutyl)-2H-pyran-2-one;5-Hydroxyconiferyl alcohol;3-(3-Hydroxyphenyl)-2-methyllactic acid;3-(3,4-Dihydroxyph…	HMDB0000434;HMDB0029645;HMDB0029648;HMDB0030571;HMDB0032365;HMDB0035721;HMDB0037177;HMDB0039427;HMDB0040256;HMDB0040637;HMDB0060398;HMDB0060733;HMDB0060735;HMDB0062121	8	2,3-Dihydroxy-p-cumate;Phlorisobutyrophenone;Acetosyringone;2',6'-Dimethoxy-4'-hydroxyacetophenone;Xanthoxylin;5-Hydroxyconiferyl_alcohol;Cantharidin;Paeonilactone_B	C06580;C07351;C10664;C10684;C10726;C12205;C16778;C17455
neg-M195T301	1.74172e+07	2.00665e+07	2.14819e+07	1.73236e+07	1.9091e+07	2.11896e+07	2.05569e+07	2.85973e+07	1.74476e+07	2.07389e+07	2.02318e+07	1.83261e+07	0.925904	0.425665	0.588745	0.651729	0.80763	0.317792	0.0560018	none	195.139	5.01934	1	1	p-Menth-1-en-9-ol acetate	Lipids and lipid-like molecules	Prenol lipids	HMDB0037301	null	-	23	Dihydro-5-(2-octenyl)-2(3H)-furanone;Methyl 2-undecynoate;6-Heptyl-5,6-dihydro-2H-pyran-2-one;cis-3-Hexenyl trans-4-hexenoate;alpha-Terpineol acetate;alpha-Campholene acetate;(Z)-4-Hydroxy-6-dodecenoic acid lactone;Yuzu lactone;(3R,3aR,7aS)-3-Butylhexahydro-1(3H)-isobenzofuranone;Geranyl acetate;Artemisia alcohol acetate;Ethyl 2Z,4E-decadienoic acid;p-Menth-1-en-9-ol acetate;cis-3-Hexenyl cis-3-h…	HMDB0030867;HMDB0030945;HMDB0031030;HMDB0031692;HMDB0032051;HMDB0032193;HMDB0032331;HMDB0032901;HMDB0034903;HMDB0035157;HMDB0036048;HMDB0036599;HMDB0037301;HMDB0038270;HMDB0038280;HMDB0039522;HMDB0040206;HMDB0040227;HMDB0040397;HMDB0040725;HMDB0041469;HMDB0041494;HMDB0061816	10	Ethyl(E,Z)-decadienoate;(1S,2R,4S)-(-)-Bornyl_acetate;Geranyl_acetate;Linalyl_acetate;Bornyl_acetate;alpha-Terpinyl_acetate;beta-Terpinyl_acetate;gamma-Terpinyl_acetate;Allyl_cyclohexylpropionate;Hexamethylphosphoramide	C08486;C09837;C09861;C09863;C11338;C12300;C12301;C12302;C12306;C19250
neg-M197T353	6.89092e+06	1.33058e+07	1.40656e+07	6.61204e+06	6.85975e+06	6.7442e+06	1.21985e+07	8.9618e+06	1.20679e+07	4.67014e+06	4.43707e+06	4.22008e+06	1.17018	0.442657	0.393939	0.667336	0.640654	0.931139	0.0474002	none	197.155	5.87863	1	1	11-Dodecenoic acid	Lipids and lipid-like molecules	Fatty Acyls	HMDB0032248	null	-	28	5-Dodecenoic acid;trans-Dodec-2-enoic acid;Methyl 10-undecenoate;Allyl nonanoate;xi-Dihydro-5-octyl-2(3H)-furanone;cis-4-Decenyl acetate;2,6-Dimethyl-5-heptenal propyleneglycol acetal;11-Dodecenoic acid;cis-3-Hexenyl hexanoate;(卤)-Citronellyl acetate;Citronellyl acetate;5,5-Dibutyl-4,5-dihydro-2(3H)furanone;Rhodinyl acetate;Methyl 9-undecenoate;Ethyl 2-decenoate;1-Ethenylhexyl butanoate;xi-5-Dode…	HMDB0000529;HMDB0010729;HMDB0029585;HMDB0029763;HMDB0031683;HMDB0032214;HMDB0032235;HMDB0032248;HMDB0033378;HMDB0034160;HMDB0034844;HMDB0036182;HMDB0037186;HMDB0037305;HMDB0037329;HMDB0037498;HMDB0037742;HMDB0037813;HMDB0038081;HMDB0038269;HMDB0038895;HMDB0038924;HMDB0039220;HMDB0040158;HMDB0040163;HMDB0040361;HMDB0041264;HMDB0041449	5	(-)-Menthyl_acetate;Citronellyl_acetate;Neomenthyl_acetate;Decanoyl_acetaldehyde;cis-2-Dodecenoic_acid	C09870;C12298;C16825;C16947;C21202
neg-M199T379	7.84041e+07	5.98972e+07	5.81581e+07	5.59215e+07	5.90334e+07	6.74947e+07	4.4029e+07	4.37683e+07	4.70545e+07	4.88005e+07	5.17177e+07	4.80925e+07	1.33672	0.00144408	0.0021645	0.0289179	0.0191181	0.861295	0.0290195	none	199.17	6.31239	1	1	Hexyl hexanoate	Lipids and lipid-like molecules	Fatty Acyls	HMDB0033619	null	-	12	Dodecanoic acid;Ethyl decanoate;2-Heptyl butyrate;Nonanal propyleneglycol acetal;Hexyl hexanoate;Isopropyl nonanoate;Octyl butanoate;Octyl 2-methylpropanoate;(R)-Dihydrocitronellol acetate;Pentyl heptanoate;Decyl acetate;Isobutyl octanoate	HMDB0000638;HMDB0030998;HMDB0032310;HMDB0032440;HMDB0033619;HMDB0034128;HMDB0034136;HMDB0034137;HMDB0035410;HMDB0036225;HMDB0040166;HMDB0059868	1	Dodecanoic_acid	C02679
neg-M201T231	2.47884e+07	3.37678e+07	3.5357e+07	3.35264e+07	3.46548e+07	3.62219e+07	3.23519e+07	2.51799e+07	3.38014e+07	6.95531e+07	6.9956e+07	6.44133e+07	0.671676	0.149365	0.484848	0.349015	0.721459	1.29312	0.0619763	none	201.023	3.8544	1	1	4-ethylphenylsulfate	Organic acids and derivatives	Organic sulfuric acids and derivatives	HMDB0062551	null	-	2	4-ethylphenylsulfate;3-ethylphenyl Sulfate	HMDB0062551;HMDB0062721	0	-	-
neg-M201T239	1.09911e+07	1.00317e+07	1.0585e+07	1.04546e+07	1.05504e+07	1.10514e+07	1.10366e+07	8.6063e+06	1.18808e+07	1.42599e+07	1.53101e+07	1.41947e+07	0.845602	0.149502	0.0930736	0.34906	0.249167	0.741596	0.0317802	none	201.113	3.98304	1	1	Sebacic acid	Lipids and lipid-like molecules	NA	HMDB0000792	C08277	-	7	N-lactoyl-Isoeucine;Sebacic acid;R-2-Hydroxy-3-methylbutanoic acid 3-Methylbutanoyl;Oxalic acid dibutyl ester;2-Ethylsuberic acid;Heptylmalonic acid;3-Methylazelaic acid	HMDB0062180;HMDB0000792;HMDB0031510;HMDB0040196;HMDB0059708;HMDB0059719;HMDB0059754	3	Sebacic_acid;Diethyl_adipate;Dimethyl_suberate	C08277;C14566;C17803
neg-M202T208	5.72781e+06	4.65791e+06	4.78975e+06	4.45856e+06	4.67209e+06	5.01756e+06	1.46836e+06	1.09367e+06	1.54534e+06	3.46397e+06	3.48013e+06	3.33075e+06	2.03888	0.0116592	0.0021645	0.0875103	0.0191181	1.41706	0.067853	up	202.108	3.47445	1	1	N-lactoyl-Leucine	Organic acids and derivatives	Carboxylic acids and derivatives	HMDB0062176	null	-	4	N-lactoyl-Leucine;L-Acetylcarnitine;5-(2-Methylpropyl)tetrahydro-2-oxo-3-furancarboxylic acid;5-Butyltetrahydro-2-oxo-3-furancarboxylic acid	HMDB0062176;HMDB0000201;HMDB0030988;HMDB0030992	3	N6-(delta2-Isopentenyl)-adenine;Triacanthine;cis-2-Carboxycyclohexyl-acetic_acid	C04083;C08435;C14112
neg-M203T203	9.88915e+07	8.99013e+07	9.8084e+07	9.40228e+07	9.35537e+07	1.02374e+08	1.26932e+08	9.69898e+07	1.23213e+08	9.98387e+07	1.04245e+08	9.73344e+07	0.889406	0.0755611	0.0930736	0.22938	0.249167	0.40687	0.0294761	none	203.082	3.3826	1	1	L-Tryptophan	Organoheterocyclic compounds	Indoles and derivatives	HMDB0000929	C00078	(map00260)Glycine, serine and threonine metabolism;(map00380)Tryptophan metabolism;(map00400)Phenylalanine, tyrosine and tryptophan biosynthesis;(map00404)Staurosporine biosynthesis;(map00901)Indole alkaloid biosynthesis;(map00966)Glucosinolate biosynthesis;(map00970)Aminoacyl-tRNA biosynthesis;(map01060)Biosynthesis of plant secondary metabolites;(map01061)Biosynthesis of phenylpropanoids;(map01…	10	L-Tryptophan;D-Tryptophan;3-Hydroxymethylantipyrine;Ethotoin;(卤)-Tryptophan;Nirvanol;4-Hydroxyantipyrine;S-nirvanol;6-Chloro-N-(1-methylethyl)-1,3,5-triazine-2,4-diamine;Indoleacrylic acid	HMDB0000929;HMDB0013609;HMDB0013840;HMDB0014892;HMDB0030396;HMDB0060533;HMDB0060878;HMDB0060967;HMDB0033249;HMDB0000734	9	L-Tryptophan;D-Tryptophan;Tryptophan;Ethotoin;Vasicinol;Idazoxan;Nirvanol;Deethylatrazine;3-Indoleacrylate	C00078;C00525;C00806;C07839;C10743;C10968;C14916;C06559;C21283
neg-M203T240	3.51253e+06	6.754e+06	7.39905e+06	7.0202e+06	6.9985e+06	7.69309e+06	3.48256e+06	2.75097e+06	3.94464e+06	6.83905e+06	7.35003e+06	6.71274e+06	1.26697	0.220045	0.132035	0.44146	0.316929	0.811613	0.0345931	none	203.035	3.99702	1	1	6-Methylchromone-2-carboxylic acid	Unknown	-	NA	NA	-	0	-	-	5	1,4-Dihydroxy-2-naphthoate;Spirodilactone;Droserone;1,2-Dihydroxy-8-carboxynaphthalene;1,4-Dihydroxy-6-naphthoate	C03657;C06986;C10335;C14093;C17018
neg-M204T219	3.5446e+06	4.92242e+06	5.05273e+06	4.93128e+06	4.98938e+06	5.18785e+06	5.93568e+06	4.46192e+06	5.7673e+06	8.09876e+06	8.32784e+06	7.32396e+06	0.717222	0.0234887	0.0411255	0.120619	0.141051	1.29059	0.0246303	none	204.066	3.65022	1	1	Indolelactic acid	Organoheterocyclic compounds	Indoles and derivatives	HMDB0000671	C02043	(map00380)Tryptophan metabolism	7	Indolelactic acid;5-Methoxyindoleacetate;Cinnamoylglycine;Edulitine;Methyl 1-methoxy-1H-indole-3-carboxylate;3-Indolehydracrylic acid;Isoplumbagin	HMDB0000671;HMDB0004096;HMDB0011621;HMDB0030179;HMDB0032755;HMDB0059765;HMDB0035291	8	Indolelactate;5-Methoxyindoleacetate;Gentianamine;Swietenidin_B;1-Hydroxy-2-naphthoate;Plumbagin;Ramentaceone;3-Hydroxy-2-naphthoate	C02043;C05660;C09961;C10741;C03203;C10387;C10398;C16212
neg-M205T387	2.03717e+07	1.99031e+07	1.87155e+07	1.90687e+07	2.14156e+07	1.97264e+07	2.10731e+07	2.64413e+07	2.19258e+07	1.87891e+07	1.87377e+07	1.84539e+07	0.950408	0.493884	0.937229	0.709848	0.998221	0.371145	0.0468573	none	205.16	6.45149	1	1	2,4-Di-tert-butylphenol	Benzenoids	Benzene and substituted derivatives	HMDB0013816	NA	-	11	4-(1,1,3,3-Tetramethylbutyl)-phenol;delta-Methylionone;3-Methyl-4-(2,6,6-trimethyl-2-cyclohexen-1-yl)-3-buten-2-one;Methyl-delta-ionone;alpha-(p-(1,1,3,3-Tetramethylbutyl)phenyl)-omega-hydroxypoly(oxyethylene);1-(2,6,6-Trimethyl-2-cyclohexen-1-yl)-1-penten-3-one;alpha-Irone;Etaspirene;10-Isopropyl-2,7-dimethyl-1-oxaspiro[4.5]deca-3,6-diene;1-(2,6,6-Trimethyl-1-cyclohexen-1-yl)-1-penten-3-one;(Z)-…	HMDB0013825;HMDB0031737;HMDB0031738;HMDB0032397;HMDB0032528;HMDB0035245;HMDB0035631;HMDB0036023;HMDB0036024;HMDB0038130;HMDB0061831	4	alpha-Irone;(+)-trans-alpha-Irone;4-Octylphenol;4-tert-Octylphenol	C09690;C11350;C14132;C14205
neg-M207T259	7.85439e+06	3.34871e+06	3.56669e+06	3.3943e+06	3.67928e+06	3.97397e+06	1.24728e+06	881428	1.17225e+06	1.68137e+06	1.78748e+06	1.63855e+06	3.07044	9.7244e-05	0.0021645	0.0068881	0.0191181	1.73829	0.0939111	up	207.103	4.32452	1	1	(Z)-3-Oxo-2-(2-pentenyl)-1-cyclopenteneacetic acid	Organic oxygen compounds	Organooxygen compounds	HMDB0030197	null	-	13	Isoelemicin;gamma-Asarone;Jasmine ketolactone;(Z)-3-Oxo-2-(2-pentenyl)-1-cyclopenteneacetic acid;5-Deoxydiplosporin;trans-Isoasarone;Elemicin;4-Methoxybenzyl butanoate;3,4-Dihydro-6-methoxy-3,7-dimethyl-1H-2-benzopyran-8-ol;Amyl salicylate;2-Phenoxyethyl isobutyrate;Isoamyl salicylate;3,4-Dihydro-6-methoxy-2,2-dimethyl-2H-1-benzopyran-4-ol	HMDB0029867;HMDB0029872;HMDB0030150;HMDB0030197;HMDB0030681;HMDB0031469;HMDB0033778;HMDB0034991;HMDB0035224;HMDB0038604;HMDB0040218;HMDB0040225;HMDB0041411	9	Benzyl_(2R,3S)-2-methyl-3-hydroxybutanoate;Benzyl_(2S,3S)-2-methyl-3-hydroxybutanoate;Primin;beta-Asarone;Elemicin;Coronafacic_acid;Isoelemicin;2,4,5-Trimethoxy-1-allylbenzene;alpha-Asaron	C04561;C04562;C10390;C10430;C10451;C15765;C16975;C17821;C17846
neg-M209T207	1.68949e+07	1.80921e+07	1.70979e+07	1.68381e+07	1.70392e+07	1.66289e+07	1.83523e+07	2.38911e+07	1.83435e+07	1.68787e+07	1.65684e+07	1.64876e+07	0.928246	0.305564	0.818182	0.537587	0.941792	0.423203	0.0401534	none	209.045	3.44363	1	1	Phenylglyoxylic acid	Benzenoids	Benzene and substituted derivatives	HMDB0001587	C02137	(map00360)Phenylalanine metabolism;(map00627)Aminobenzoate degradation;(map01120)Microbial metabolism in diverse environments	3	Vanilpyruvic acid;3-(3,4-Dihydroxy-5-methoxy)-2-propenoic acid;Phosphocreatinine	HMDB0011714;HMDB0035484;HMDB0041624	2	5-Hydroxyferulic_acid_methyl_ester;4-(2-Hydroxyethoxycarbonyl)benzoate	C05619;C21450
neg-M211T309	1.94279e+07	1.88799e+07	1.55055e+07	1.80316e+07	1.8506e+07	1.89786e+07	2.04068e+07	1.99328e+07	1.61215e+07	1.87917e+07	1.8325e+07	1.90625e+07	0.970609	0.54632	0.484848	0.748889	0.721459	0.142971	0.0491819	none	211.134	5.14745	1	1	Dihydrojasmonic acid	Lipids and lipid-like molecules	Fatty Acyls	HMDB0033601	null	-	5	Cucurbic acid;Dihydrojasmonic acid;Vulgarole;Traumatin;3-Ethenyl-4-hydroxy-2,5-dimethylhex-5-en-2-yl acetate	HMDB0029388;HMDB0033601;HMDB0035085;HMDB0037326;HMDB0041572	4	Cucurbic_acid;Putaminoxin;Traumatin;12-Oxo-9(Z)-dodecenoic_acid	C08482;C08509;C16309;C16311
neg-M212T215	2.14295e+07	1.07017e+07	1.10535e+07	1.0354e+07	1.0415e+07	1.14523e+07	8.87787e+06	7.17091e+06	8.20587e+06	1.17895e+07	1.24431e+07	1.12828e+07	1.2616	0.177284	0.588745	0.387847	0.80763	0.678762	0.0401752	none	212.002	3.5777	1	1	3-Indoxyl sulfate	Organic acids and derivatives	Organic sulfuric acids and derivatives	HMDB0000682	NA	-	1	Indoxyl sulfate	HMDB0000682	0	-	-
neg-M213T408	1.21974e+07	1.00057e+07	2.54059e+07	1.06207e+07	2.92925e+07	1.31625e+07	8.40108e+06	1.76033e+07	8.74248e+06	1.12582e+07	2.48457e+07	2.82795e+07	1.01568	0.902289	0.699134	0.957759	0.875016	0.339656	0.353083	none	213.186	6.80174	1	1	Tridecanoic acid	Lipids and lipid-like molecules	Fatty Acyls	HMDB0000910	C17076	-	12	Tridecanoic acid;Ethyl undecanoate;Methyl dodecanoate;Decanal propyleneglycol acetal;Octyl 3-methylbutanoate;Pentyl octanoate;Octyl 2-methylbutyrate;Decyl propionate;3-Methylbutyl octanoate;Propyl decanoate;9-Methyldodecanoic acid;Isopropyl dodecanoic acid	HMDB0000910;HMDB0029552;HMDB0031018;HMDB0032211;HMDB0034140;HMDB0036217;HMDB0036219;HMDB0037311;HMDB0038729;HMDB0059900;HMDB0061828;HMDB0061829	2	CAI-1;Tridecanoic_acid	C16640;C17076
neg-M215T49	2.18334e+08	1.36554e+08	1.30781e+08	1.25726e+08	1.32936e+08	1.38653e+08	2.10584e+08	1.86855e+08	2.04575e+08	1.23869e+08	1.35881e+08	1.17388e+08	0.901783	0.506616	1	0.719345	1	0.529291	0.0362624	none	215.033	0.820747	1	1	Methoxsalen	Phenylpropanoids and polyketides	Coumarins and derivatives	HMDB0014693	C01864	-	0	-	-	1	2-C-Methyl-D-erythritol_4-phosphate	C11434
neg-M221T281	4.20215e+06	3.82737e+06	4.06619e+06	3.8487e+06	5.91146e+06	4.10194e+06	5.83165e+06	5.01024e+06	4.25162e+06	4.37843e+06	4.58633e+06	6.18511e+06	0.858298	0.123384	0.0411255	0.310078	0.141051	0.58393	0.1318	none	221.155	4.68002	1	1	(10betaH,11xi)-11-Hydroxy-13-nor-6-eremophilen-8-one	Lipids and lipid-like molecules	Prenol lipids	HMDB0037605	null	-	6	Rishitin;Kobusone;Isokobusone;(10betaH,11xi)-11-Hydroxy-13-nor-6-eremophilen-8-one;Acetaldehyde butyl phenethyl acetal;2,6-Di-tert-butyl-1,4-benzenediol	HMDB0035593;HMDB0036790;HMDB0036791;HMDB0037605;HMDB0037820;HMDB0040178	3	Rishitin;Isokobusone;Kobusone	C09715;C16977;C16983
neg-M221T356	4.07897e+06	4.02224e+06	3.91919e+06	4.3014e+06	4.49979e+06	4.30361e+06	3.96519e+06	5.50706e+06	3.86441e+06	3.415e+06	3.26478e+06	3.58817e+06	1.06442	0.370957	0.0930736	0.603019	0.249167	0.595913	0.0323786	none	221.155	5.94164	1	1	(10betaH,11xi)-11-Hydroxy-13-nor-6-eremophilen-8-one	Lipids and lipid-like molecules	Prenol lipids	HMDB0037605	null	-	6	Rishitin;Kobusone;Isokobusone;(10betaH,11xi)-11-Hydroxy-13-nor-6-eremophilen-8-one;Acetaldehyde butyl phenethyl acetal;2,6-Di-tert-butyl-1,4-benzenediol	HMDB0035593;HMDB0036790;HMDB0036791;HMDB0037605;HMDB0037820;HMDB0040178	3	Rishitin;Isokobusone;Kobusone	C09715;C16977;C16983
neg-M223T290	7.53668e+06	7.11957e+06	6.70299e+06	7.0107e+06	7.34153e+06	7.68674e+06	7.30533e+06	9.66522e+06	7.85455e+06	6.82717e+06	7.23785e+06	7.61955e+06	0.933101	0.272924	0.393939	0.500702	0.640654	0.386646	0.0421418	none	223.134	4.83304	1	1	Octyl 2-furoate	Organoheterocyclic compounds	Furans	HMDB0037726	null	-	9	Epoxyeremopetasinorol;Annuionone A;Annuionone C;13-Oxo-9,11-tridecadienoic acid;Methyl jasmonate;(8alpha,10beta,11beta)-3-Hydroxy-4,15-dinor-1(5)-xanthen-12,8-olide;Octyl 2-furoate;Furfuryl octanoate;3-Methylbutyl 2-furanbutanoate	HMDB0029670;HMDB0032679;HMDB0032689;HMDB0034564;HMDB0036583;HMDB0037244;HMDB0037726;HMDB0037730;HMDB0037736	4	(6S,9R)-Vomifoliol;(+/-)-6-Hydroxy-3-oxo-alpha-ionol;Methyl_jasmonate;(+)-7-Isomethyljasmonate	C01760;C04166;C11512;C16318
neg-M223T366	1.11131e+07	8.6696e+06	1.08416e+07	8.72727e+06	9.04786e+06	1.19026e+07	4.21808e+06	4.36165e+06	4.23863e+06	1.1074e+07	1.23354e+07	1.0691e+07	1.28524	0.166957	0.484848	0.373196	0.721459	0.981459	0.140037	none	223.17	6.1024	1	1	Goshuyic acid	Lipids and lipid-like molecules	Fatty Acyls	HMDB0039129	null	-	13	5,8-Tetradecadienoic acid;Linalyl isobutyrate;Linalyl butyrate;Ethyl (2E,6Z)-dodecadienoate;alpha-Terpineol butanoate;Isobornyl isobutyrate;Terpinyl isobutyrate;Allyl undecylenate;2-Propenyl cyclohexanepentanoate;Bornyl butyrate;Neryl butyrate;Geranyl 2-methylpropanoate;Goshuyic acid	HMDB0000560;HMDB0030426;HMDB0030427;HMDB0031015;HMDB0032053;HMDB0032342;HMDB0032524;HMDB0036424;HMDB0037814;HMDB0038246;HMDB0038259;HMDB0038260;HMDB0039129	0	-	-
neg-M225T401	3.57649e+07	4.35375e+07	4.39112e+07	4.57628e+07	4.52114e+07	4.7397e+07	2.09353e+07	1.61915e+07	4.06116e+07	3.70523e+07	3.78414e+07	3.35903e+07	1.40469	0.0522177	0.0151515	0.185831	0.0703832	0.920059	0.396631	none	225.186	6.68962	1	1	Tsuzuic acid	Lipids and lipid-like molecules	Fatty Acyls	HMDB0005051	null	-	21	5-Tetradecenoic acid;5Z-Tetradecenoic acid;Myristoleic acid;Tsuzuic acid;trans-Tetra-dec-2-enoic acid;(R)-14-Methyloxacyclotetradecan-2-one;Ethyl (E)-2-dodecenoate;12-Methyl-13-tridecanolide;Acetaldehyde di-cis-3-hexenyl acetal;2-Hexenyl octanoate;Houttuynin;Rhodinyl butyrate;Rhodinyl isobutyrate;Citronellyl butyrate;Citronellyl isobutyrate;Butyl 2-decenoate;xi-Tetrahydro-3-nonyl-2H-pyran-2-one;d…	HMDB0000499;HMDB0000521;HMDB0002000;HMDB0005051;HMDB0010732;HMDB0030921;HMDB0031029;HMDB0031073;HMDB0032152;HMDB0032321;HMDB0034561;HMDB0037188;HMDB0037189;HMDB0037227;HMDB0037228;HMDB0037369;HMDB0037633;HMDB0038056;HMDB0040228;HMDB0062243;HMDB0062248	1	Myristoleic_acid	C08322
neg-M227T251	2.90453e+06	3.88764e+06	4.53922e+06	4.61489e+06	4.66e+06	5.02763e+06	3.13622e+06	2.74391e+06	3.0238e+06	4.06997e+06	4.09059e+06	4.1984e+06	1.20557	0.126924	0.132035	0.315362	0.316929	0.679168	0.0356065	none	227.129	4.1909	1	1	Traumatic acid	Lipids and lipid-like molecules	Fatty Acyls	HMDB0000933	C16308	(map00592)alpha-Linolenic acid metabolism;(map01110)Biosynthesis of secondary metabolites	4	Traumatic acid;5-Heptyltetrahydro-2-oxo-3-furancarboxylic acid;Varenicline;3-Amino-1,4-dimethyl-5H-pyrido[4,3-b]indole	HMDB0000933;HMDB0030994;HMDB0015398;HMDB0029746	2	Traumatic_acid;Trp-P-1	C16308;C19306
neg-M227T424	2.48649e+07	2.70842e+07	2.76595e+07	2.66653e+07	2.73739e+07	2.77028e+07	2.03128e+07	1.88685e+07	2.04779e+07	2.03034e+07	2.02527e+07	1.80644e+07	1.36415	6.92459e-07	0.0021645	0.000436798	0.0191181	1.23744	0.0366361	none	227.202	7.06232	1	1	Myristic acid	Lipids and lipid-like molecules	Fatty Acyls	HMDB0000806	C06424	(map00061)Fatty acid biosynthesis;(map01100)Metabolic pathways	14	Myristic acid;2,6,10-Trimethylundecanoic acid;12-Methyltridecanoic acid;Hexanal octane-1,3-diol acetal;Undecanal propyleneglycol acetal;Ethyl dodecanoate;Heptyl heptanoate;Hexyl octanoate;Decyl butanoate;3-Methylbutyl nonanoate;Nonyl isovalerate;Dodecyl acetate;Isobutyl decanoate;10-Methyltridecanoic acid	HMDB0000806;HMDB0002221;HMDB0031072;HMDB0032318;HMDB0032548;HMDB0033788;HMDB0034461;HMDB0036216;HMDB0037312;HMDB0037495;HMDB0038034;HMDB0038969;HMDB0059865;HMDB0061781	1	Tetradecanoic_acid	C06424
neg-M227T439_2	7.42436e+08	5.87249e+08	5.74309e+08	5.33703e+08	5.47717e+08	5.78642e+08	4.27596e+08	3.75699e+08	4.46948e+08	5.18111e+08	5.10508e+08	4.90223e+08	1.28709	0.00467853	0.0021645	0.0547659	0.0191181	0.802333	0.0441106	none	227.202	7.30943	1	1	Myristic acid	Lipids and lipid-like molecules	Fatty Acyls	HMDB0000806	C06424	(map00061)Fatty acid biosynthesis;(map01100)Metabolic pathways	14	Myristic acid;2,6,10-Trimethylundecanoic acid;12-Methyltridecanoic acid;Hexanal octane-1,3-diol acetal;Undecanal propyleneglycol acetal;Ethyl dodecanoate;Heptyl heptanoate;Hexyl octanoate;Decyl butanoate;3-Methylbutyl nonanoate;Nonyl isovalerate;Dodecyl acetate;Isobutyl decanoate;10-Methyltridecanoic acid	HMDB0000806;HMDB0002221;HMDB0031072;HMDB0032318;HMDB0032548;HMDB0033788;HMDB0034461;HMDB0036216;HMDB0037312;HMDB0037495;HMDB0038034;HMDB0038969;HMDB0059865;HMDB0061781	1	Tetradecanoic_acid	C06424
neg-M227T471	1.36792e+07	1.46124e+07	1.49613e+07	1.48829e+07	1.42755e+07	1.49196e+07	1.89299e+07	2.02342e+07	1.95301e+07	1.2407e+07	1.22524e+07	1.24142e+07	0.911902	0.550479	1	0.751325	1	0.573448	0.052609	none	227.202	7.8453	1	1	Myristic acid	Lipids and lipid-like molecules	Fatty Acyls	HMDB0000806	C06424	(map00061)Fatty acid biosynthesis;(map01100)Metabolic pathways	16	Myristic acid;2,6,10-Trimethylundecanoic acid;12-Methyltridecanoic acid;Hexanal octane-1,3-diol acetal;Undecanal propyleneglycol acetal;Ethyl dodecanoate;Heptyl heptanoate;Hexyl octanoate;Decyl butanoate;3-Methylbutyl nonanoate;Nonyl isovalerate;Dodecyl acetate;Isobutyl decanoate;10-Methyltridecanoic acid;MG(P-18:0e/0:0/0:0);Propylene glycol stearate	HMDB0000806;HMDB0002221;HMDB0031072;HMDB0032318;HMDB0032548;HMDB0033788;HMDB0034461;HMDB0036216;HMDB0037312;HMDB0037495;HMDB0038034;HMDB0038969;HMDB0059865;HMDB0061781;HMDB0011153;HMDB0029764	2	Tetradecanoic_acid;1-O-Octadec-9-enyl_glycerol	C06424;C13860
neg-M229T258	9.23828e+06	1.152e+07	1.20817e+07	1.24471e+07	1.28357e+07	1.33154e+07	1.53559e+07	1.03217e+07	1.48521e+07	1.14806e+07	1.1756e+07	1.07976e+07	0.958078	0.672602	0.937229	0.834907	0.998221	0.141022	0.0467356	none	229.144	4.30383	1	1	Dodecanedioic acid	Lipids and lipid-like molecules	Fatty Acyls	HMDB0000623	C02678	-	4	Bis(1-methylethyl) hexanedioate;Dipropyl hexanedioate;Dodecanedioic acid;Talaromycin A	HMDB0041613;HMDB0041614;HMDB0000623;HMDB0030143	3	Dodecanedioic_acid;Diisopropyl_adipate;Dibutyl_succinate	C02678;C14523;C19143
neg-M230T217_2	7.28288e+06	2.62256e+06	3.09819e+06	3.10918e+06	2.55288e+06	2.91883e+06	598933	432443	605110	2.6093e+06	2.30875e+06	1.97931e+06	2.52928	0.0189011	0.004329	0.109173	0.0310307	1.91305	0.249568	up	230.013	3.6108	1	1	Acetaminophen sulfate	Benzenoids	Phenols	NA	NA	-	2	Paracetamol sulfate;Benzeneacetamide-4-O-sulphate	HMDB0059911;HMDB0059994	0	-	-
neg-M233T362	9.0273e+06	9.54897e+06	9.17066e+06	8.94039e+06	9.25648e+06	8.9009e+06	1.01337e+07	1.0805e+07	1.01e+07	8.93312e+06	9.14367e+06	8.61868e+06	0.949952	0.244756	0.588745	0.46954	0.80763	0.336827	0.0321784	none	233.155	6.03205	1	1	Valerenic acid	Lipids and lipid-like molecules	Prenol lipids	HMDB0030016	C09743	-	38	Valerenic acid;Epiacoronene;4,10-Longipinanedione;Curcumanolide A;Curcumenone;Curcumenol;9-Pentadecene-12,14-diyne-1,11-diol;Saussurea lactone;Oxysolavetivone;7-Hydroxycostal;Dehydrocurdione;1,10-Epoxygermacrone;(4alpha,5alpha)-11-Eremophilene-2,9-dione;Petasalbin;beta-Costic acid;alpha-Rotunol;Germacrone 4,5-epoxide;Dihydroisoalantolactone;Marasmene;3-Phenylpropyl hexanoate;(Z)-alpha-Bergamoteno…	HMDB0030016;HMDB0031349;HMDB0032081;HMDB0033252;HMDB0033253;HMDB0033960;HMDB0034562;HMDB0034742;HMDB0034956;HMDB0035202;HMDB0035407;HMDB0035408;HMDB0035413;HMDB0035639;HMDB0035794;HMDB0035869;HMDB0035889;HMDB0035935;HMDB0036035;HMDB0036390;HMDB0036392;HMDB0036427;HMDB0036449;HMDB0036466;HMDB0036647;HMDB0037038;HMDB0037391;HMDB0037640;HMDB0037710;HMDB0037739;HMDB0038190;HMDB0038198;HMDB0038698;HMD…	20	Bakkenolide_A;Confertifolin;Drimenin;Eremophilenolide;Helminthosporal;Hydroxyisopatchoulenone;Polygodial;Sclerosporin;Tetradymol;Valerenic_acid;Curcumenol;Dehydrocurdione;(4S,5S)-(+)-Germacrone_4,5-epoxide;13-Hydroxygermacrone;Curcumenone;Sugeonol;Chrysantherol;Germacrene_A_acid;Artemisinate;1-Deoxypentalenate	C09350;C09376;C09399;C09409;C09677;C09686;C09712;C09721;C09739;C09743;C16942;C16949;C17489;C17491;C17492;C17504;C17609;C19678;C20309;C20404
neg-M236T212	2.72942e+06	1.85653e+06	1.84293e+06	1.77751e+06	1.79927e+06	1.94348e+06	664786	497111	707704	1.61366e+06	1.63594e+06	1.58235e+06	1.78304	0.0258476	0.0021645	0.127044	0.0191181	1.24399	0.0812382	up	236.093	3.52543	1	1	N-lactoyl-Phenylalanine	Organic acids and derivatives	Carboxylic acids and derivatives	HMDB0062175	null	-	6	N-lactoyl-Phenylalanine;Salsoline-1-carboxylate;3-Hydroxy-carbofuran;Eugenitin;Isoeugenitin;Hispolone	HMDB0062175;HMDB0013067;HMDB0032775;HMDB0029467;HMDB0029473;HMDB0041442	2	2,6-Dioxo-6-phenylhexanoate;Polygonolide	C03750;C09963
neg-M239T437	5.79049e+06	1.11739e+07	1.76434e+07	5.05704e+06	1.10461e+07	1.14383e+07	1.03619e+07	6.48332e+06	8.506e+06	1.26303e+07	1.26271e+07	1.16331e+07	0.998514	0.784561	0.699134	0.89951	0.875016	0.361149	0.285979	none	239.202	7.28168	1	1	9-Pentadecenoic acid	Lipids and lipid-like molecules	Fatty Acyls	HMDB0029765	null	-	10	9-Pentadecenoic acid;Isobutyl 10-undecenoate;Exaltolide;Butyl undecylenate;Rhodinyl isovalerate;Menthyl isovalerate;Citronellyl pentanoate;Citronellyl isovalerate;Auberganol;15,5-Farnesanolide	HMDB0029765;HMDB0032347;HMDB0034455;HMDB0036426;HMDB0037190;HMDB0037211;HMDB0037229;HMDB0038954;HMDB0039715;HMDB0040997	1	Cryptomeridiol	C17676
neg-M239T49	5.07373e+07	4.35083e+07	4.25876e+07	4.37498e+07	4.46688e+07	4.29103e+07	3.68211e+07	3.49557e+07	3.56059e+07	3.3022e+07	3.20717e+07	3.54816e+07	1.2895	2.83616e-05	0.0021645	0.00340767	0.0191181	0.84527	0.0431801	none	239.077	0.821777	1	1	myo-Inositol	Organic oxygen compounds	Organooxygen compounds	HMDB0000211	C00137	(map00052)Galactose metabolism;(map00053)Ascorbate and aldarate metabolism;(map00521)Streptomycin biosynthesis;(map00562)Inositol phosphate metabolism;(map01100)Metabolic pathways;(map01120)Microbial metabolism in diverse environments;(map01130)Biosynthesis of antibiotics;(map02010)ABC transporters;(map04070)Phosphatidylinositol signaling system	1	D-glycero-L-galacto-Octulose	HMDB0029954	0	-	-
neg-M240T210	8.57888e+06	3.82612e+06	2.82434e+06	2.68931e+06	2.78309e+06	2.86065e+06	1.36376e+07	8.3111e+06	1.39798e+07	4.44337e+06	2.9396e+06	2.86347e+06	0.510284	0.141714	0.0649351	0.338232	0.19033	1.17836	0.314425	none	239.997	3.50535	1	1	Indole-3-carboxilic acid-O-sulphate	Organoheterocyclic compounds	Indoles and derivatives	HMDB0060002	null	-	1	Indole-3-carboxilic acid-O-sulphate	HMDB0060002	0	-	-
neg-M241T195	6.47687e+06	6.67832e+06	6.7362e+06	6.6706e+06	7.04261e+06	7.14008e+06	4.83064e+06	3.79644e+06	4.72694e+06	5.91385e+06	6.26108e+06	5.76487e+06	1.302	0.0141559	0.0021645	0.0955443	0.0191181	0.759953	0.0600458	none	241.083	3.24728	1	1	Equol	Phenylpropanoids and polyketides	Isoflavonoids	HMDB0002209	C14131	-	4	Thymidine;Telbivudine;2-Hydroxy-4,7-dimethoxy-2H-1,4-benzoxazin-3(4H)-one;Vanilloylglycine	HMDB0000273;HMDB0015394;HMDB0037264;HMDB0060026	4	Thymidine;HC_Yellow_No._4;4-Amino-4-deoxychorismate;2-Amino-2-deoxyisochorismate	C00214;C19431;C11355;C18054
neg-M241T467	1.27006e+08	1.55668e+08	1.5782e+08	1.60932e+08	1.54627e+08	1.55319e+08	1.84678e+08	1.80066e+08	2.87369e+08	1.52544e+08	1.50724e+08	1.43375e+08	0.829458	0.197147	0.699134	0.413887	0.875016	0.536611	0.0818572	none	241.217	7.79052	1	1	13-Methylmyristic acid	Lipids and lipid-like molecules	Fatty Acyls	HMDB0061707	null	-	13	Pentadecanoic acid;Methyl tetradecanoate;Dodecyl propionate;Hexyl nonanoate;Heptyl octanoate;Octyl heptanoate;Pentyl decanoate;3-Methylbutyl decanoate;7(14)-Farnesene-9,12-diol;Isopropyl_laurate;Ethyl tridecanoate;13-Methylmyristic acid;2,6,10-Trimethyldodecanoic acid	HMDB0000826;HMDB0030469;HMDB0032250;HMDB0032328;HMDB0036218;HMDB0036220;HMDB0037306;HMDB0038907;HMDB0040998;HMDB0059820;HMDB0059833;HMDB0061707;HMDB0041588	2	Pentadecanoic_acid;12-Methyltetradecanoic_acid	C16537;C16665
neg-M242T254	5.76718e+06	9.67339e+06	9.11909e+06	1.54013e+07	1.03551e+07	6.38246e+06	6.37668e+06	9.91758e+06	5.06199e+06	4.48569e+06	4.26969e+06	3.7084e+07	0.843782	0.719091	0.309524	0.862681	0.55632	0.29213	0.0318458	none	242.176	4.23205	1	1	N-Undecanoylglycine	Organic acids and derivatives	Carboxylic acids and derivatives	HMDB0013286	null	-	4	N-Undecanoylglycine;Methyl dihydrojasmonate;Riesling acetal;4,5-Dihydrovomifoliol	HMDB0013286;HMDB0031740;HMDB0037562;HMDB0040615	0	-	-
neg-M242T497	5.89346e+06	2.67042e+07	2.47741e+07	1.85333e+07	1.61706e+07	1.37148e+07	1.68825e+07	3.92637e+07	1.23169e+07	1.18086e+07	1.14414e+07	5.82501e+07	0.705443	0.538595	1	0.743484	1	0.43109	0.183863	none	242.176	8.27782	1	1	N-Undecanoylglycine	Organic acids and derivatives	Carboxylic acids and derivatives	HMDB0013286	null	-	4	N-Undecanoylglycine;Methyl dihydrojasmonate;Riesling acetal;4,5-Dihydrovomifoliol	HMDB0013286;HMDB0031740;HMDB0037562;HMDB0040615	0	-	-
neg-M242T55	1.40218e+07	6.73475e+06	8.71596e+06	8.13521e+06	7.61039e+06	1.27967e+07	7.25877e+06	7.17794e+06	7.02077e+06	7.30674e+06	6.31282e+06	7.76771e+06	1.35407	0.0780262	0.0649351	0.234156	0.19033	0.729311	0.0662153	none	242.077	0.909106	1	1	Cytidine	Nucleosides, nucleotides, and analogues	Pyrimidine nucleosides	HMDB0000089	C00475	(map00240)Pyrimidine metabolism;(map01100)Metabolic pathways	4	Cytidine;Cytarabine;gamma-Glutamyl-beta-cyanoalanine;3-Nitrotyrosine	HMDB0000089;HMDB0015122;HMDB0060478;HMDB0001904	4	4-Chloro-[2-(4-Pyridinyl)-1-butenyl]phenol;Cytidine;Cytosine_arabinoside;gamma-Glutamyl-beta-cyanoalanine	C15045;C00475;C02961;C05711
neg-M242T90	3.09928e+07	2.00908e+07	2.10165e+07	2.05947e+07	2.00336e+07	2.27079e+07	2.18022e+07	1.46542e+07	2.17908e+07	1.67317e+07	1.60017e+07	1.50882e+07	1.27687	0.0342934	0.132035	0.147851	0.316929	0.864929	0.0275669	none	242.078	1.5067	1	1	Cytidine	Nucleosides, nucleotides, and analogues	Pyrimidine nucleosides	HMDB0000089	C00475	(map00240)Pyrimidine metabolism;(map01100)Metabolic pathways	4	Cytidine;Cytarabine;gamma-Glutamyl-beta-cyanoalanine;3-Nitrotyrosine	HMDB0000089;HMDB0015122;HMDB0060478;HMDB0001904	3	Cytidine;Cytosine_arabinoside;gamma-Glutamyl-beta-cyanoalanine	C00475;C02961;C05711
neg-M243T101	7.86274e+07	7.16802e+07	7.35172e+07	6.9782e+07	7.6022e+07	7.89788e+07	6.37242e+07	4.52767e+07	6.37692e+07	6.08774e+07	5.99114e+07	5.44076e+07	1.28923	0.00336569	0.0021645	0.046589	0.0191181	0.776101	0.0290928	none	243.062	1.67768	1	1	Uridine	Nucleosides, nucleotides, and analogues	Pyrimidine nucleosides	HMDB0000296	C00299	(map00240)Pyrimidine metabolism;(map01100)Metabolic pathways	3	Uridine;Pseudouridine;5-(2'-Carboxyethyl)-4,6-Dihydroxypicolinate	HMDB0000296;HMDB0000767;HMDB0006794	6	Uridine;Pseudouridine;Spongouridine;5-(2'-Carboxyethyl)-4,6-dihydroxypicolinate;Stizolobate;Stizolobinate	C00299;C02067;C16745;C05655;C06047;C06048
neg-M243T268	3.6362e+06	4.1821e+06	4.78448e+06	5.40693e+06	5.65031e+06	6.04123e+06	2.23442e+06	2.15088e+06	2.25779e+06	5.26462e+06	4.77715e+06	5.34109e+06	1.34847	0.114739	0.132035	0.29612	0.316929	1.06971	0.105044	none	243.16	4.46774	1	1	1,11-Undecanedicarboxylic acid	Lipids and lipid-like molecules	Fatty Acyls	HMDB0002327	null	-	3	1,11-Undecanedicarboxylic acid;Menthyl ethylene glycol carbonate;(卤)-1,4-Nonanediol diacetate	HMDB0002327;HMDB0036141;HMDB0037184	0	-	-
neg-M243T295	4.5663e+06	3.96424e+06	4.15721e+06	5.03269e+06	4.34128e+06	4.58882e+06	3.70203e+06	4.9113e+06	3.46529e+06	3.82024e+06	3.68425e+06	4.0782e+06	1.12633	0.0748813	0.0649351	0.228002	0.19033	0.520544	0.115454	none	243.196	4.92133	1	1	(R)-3-Hydroxy-tetradecanoic acid	Lipids and lipid-like molecules	Fatty Acyls	HMDB0010731	null	-	5	2-Hydroxymyristic acid;(R)-3-Hydroxy-tetradecanoic acid;3-(L-Menthoxy)-2-methylpropane-1,2-diol;Ethyl 3-hydroxydodecanoate;3-hydroxytetradecanoic acid	HMDB0002261;HMDB0010731;HMDB0032417;HMDB0059850;HMDB0061656	1	2S-Hydroxytetradecanoic_acid	C13790
neg-M243T329	3.96231e+06	4.0296e+06	4.0597e+06	5.29782e+06	4.59814e+06	4.66668e+06	2.98721e+06	2.40394e+06	2.85191e+06	3.15683e+06	3.46698e+06	3.48957e+06	1.44986	0.000536063	0.0021645	0.0170248	0.0191181	1.13949	0.0852012	none	243.197	5.48318	1	1	3-Hydroxymyristic acid	Unknown	-	NA	NA	-	5	2-Hydroxymyristic acid;(R)-3-Hydroxy-tetradecanoic acid;3-(L-Menthoxy)-2-methylpropane-1,2-diol;Ethyl 3-hydroxydodecanoate;3-hydroxytetradecanoic acid	HMDB0002261;HMDB0010731;HMDB0032417;HMDB0059850;HMDB0061656	1	2S-Hydroxytetradecanoic_acid	C13790
neg-M243T61	1.795e+07	7.41505e+06	1.66417e+07	6.8685e+06	7.39348e+06	1.54434e+07	1.49926e+07	5.78157e+06	5.81657e+06	1.25289e+07	5.85365e+06	1.15855e+07	1.26792	0.394055	0.179654	0.624539	0.389262	0.486783	0.453777	none	243.062	1.01516	1	1	Uridine	Nucleosides, nucleotides, and analogues	Pyrimidine nucleosides	HMDB0000296	C00299	(map00240)Pyrimidine metabolism;(map01100)Metabolic pathways	3	Uridine;Pseudouridine;5-(2'-Carboxyethyl)-4,6-Dihydroxypicolinate	HMDB0000296;HMDB0000767;HMDB0006794	6	Uridine;Pseudouridine;Spongouridine;5-(2'-Carboxyethyl)-4,6-dihydroxypicolinate;Stizolobate;Stizolobinate	C00299;C02067;C16745;C05655;C06047;C06048
neg-M243T71	47569.8	457947	284232	309472	212211	313259	291334	72984.5	59816.1	299811	338873	263131	1.2253	0.640091	0.699134	0.8152	0.875016	0.571551	0.498769	none	243.049	1.18217	1	1	Uridine	Nucleosides, nucleotides, and analogues	Pyrimidine nucleosides	HMDB0000296	C00299	(map00240)Pyrimidine metabolism;(map01100)Metabolic pathways	2	1-O-Galloylglycerol;3b,8b-Dihydroxy-6b-(3-chloro-2-hydroxy-2-methylbutanoyloxy)-7(11)-eremophilen-12,8-olide	HMDB0039177;HMDB0036524	1	Calophyllolide	C09158
neg-M243T83	5.33805e+06	7.58324e+06	8.51492e+06	9.6029e+06	8.19342e+06	1.17893e+07	5.95601e+06	4.64206e+06	3.80077e+06	4.3766e+06	7.65218e+06	4.53906e+06	1.64764	0.00741055	0.0151515	0.0694694	0.0703832	1.21823	0.100762	up	243.062	1.38695	1	1	Uridine	Nucleosides, nucleotides, and analogues	Pyrimidine nucleosides	HMDB0000296	C00299	(map00240)Pyrimidine metabolism;(map01100)Metabolic pathways	3	Uridine;Pseudouridine;5-(2'-Carboxyethyl)-4,6-Dihydroxypicolinate	HMDB0000296;HMDB0000767;HMDB0006794	6	Uridine;Pseudouridine;Spongouridine;5-(2'-Carboxyethyl)-4,6-dihydroxypicolinate;Stizolobate;Stizolobinate	C00299;C02067;C16745;C05655;C06047;C06048
neg-M245T237	2.35206e+06	1.86775e+06	2.09477e+06	2.04071e+06	1.99368e+06	2.13401e+06	4.83326e+06	3.7253e+06	5.23968e+06	5.40128e+06	5.38165e+06	5.02861e+06	0.421583	1.44278e-06	0.0021645	0.000624062	0.0191181	1.99711	0.317123	down	245.012	3.95628	1	1	3-[3-(Sulfooxy)phenyl]propanoic acid	Organic acids and derivatives	Organic sulfuric acids and derivatives	HMDB0094710	null	-	0	-	-	0	-	-
neg-M251T426_1	4.57179e+08	3.80733e+08	3.94635e+08	3.60365e+08	3.78548e+08	4.09923e+08	2.56098e+08	1.99178e+08	2.65758e+08	3.24741e+08	3.45286e+08	3.10057e+08	1.39989	0.00627776	0.0021645	0.0640005	0.0191181	0.863183	0.0625402	none	251.202	7.09237	1	1	7Z,10Z-Hexadecadienoic acid	Lipids and lipid-like molecules	Fatty Acyls	HMDB0000477	null	-	8	7Z,10Z-Hexadecadienoic acid;Geranyl hexanoate;Linalyl hexanoate;(Z)-7-Hexadecen-1,16-olide;Isoambrettolide;D6-Ambrettolide;Geranyl 2-ethylbutyrate;Ethyl (Z,Z)-5,8-tetradecadienoate	HMDB0000477;HMDB0029351;HMDB0030429;HMDB0031086;HMDB0032340;HMDB0037805;HMDB0038255;HMDB0039131	1	Hydnocarpic_acid	C16795
neg-M253T450_2	1.06044e+09	1.24186e+09	1.21842e+09	1.15933e+09	1.8971e+09	1.2214e+09	7.85709e+08	7.16534e+08	7.63174e+08	1.00874e+09	1.00283e+09	9.2777e+08	1.49835	0.00378725	0.0021645	0.0491623	0.0191181	1.23771	0.0278203	none	253.217	7.50657	1	1	(Z)-14-Methyl-6-pentadecenoic acid	Lipids and lipid-like molecules	Fatty Acyls	HMDB0041422	null	-	13	Hypogeic acid;Palmitoleic acid;Trans-Hexa-dec-2-enoic acid;Palmitelaidic acid;(E)-6-Hexadecenoic acid;5-Dodecyldihydro-2(3H)-furanone;15-Hexadecanolide;(Z)-5-Hexadecenoic acid;(E)-3-Hexadecenoic acid;(Z)-13-Hexadecenoic acid;(E)-11-Hexadecenoic acid;Citronellyl hexanoate;(Z)-14-Methyl-6-pentadecenoic acid	HMDB0002186;HMDB0003229;HMDB0010735;HMDB0012328;HMDB0031053;HMDB0031145;HMDB0031711;HMDB0032638;HMDB0033791;HMDB0035877;HMDB0037647;HMDB0038958;HMDB0041422	1	(9Z)-Hexadecenoic_acid	C08362
neg-M253T471	2.36966e+08	3.14463e+08	2.94389e+08	3.36295e+08	3.20447e+08	3.42078e+08	2.14474e+08	1.76103e+08	2.14304e+08	2.23698e+08	2.62727e+08	2.38835e+08	1.3868	0.00177806	0.00865801	0.0323197	0.0506076	1.036	0.0613721	none	253.217	7.84277	1	1	(Z)-14-Methyl-6-pentadecenoic acid	Lipids and lipid-like molecules	Fatty Acyls	HMDB0041422	null	-	13	Hypogeic acid;Palmitoleic acid;Trans-Hexa-dec-2-enoic acid;Palmitelaidic acid;(E)-6-Hexadecenoic acid;5-Dodecyldihydro-2(3H)-furanone;15-Hexadecanolide;(Z)-5-Hexadecenoic acid;(E)-3-Hexadecenoic acid;(Z)-13-Hexadecenoic acid;(E)-11-Hexadecenoic acid;Citronellyl hexanoate;(Z)-14-Methyl-6-pentadecenoic acid	HMDB0002186;HMDB0003229;HMDB0010735;HMDB0012328;HMDB0031053;HMDB0031145;HMDB0031711;HMDB0032638;HMDB0033791;HMDB0035877;HMDB0037647;HMDB0038958;HMDB0041422	1	(9Z)-Hexadecenoic_acid	C08362
neg-M255T497_2	5.47612e+09	5.18605e+09	5.42036e+09	5.16025e+09	5.28438e+09	5.26959e+09	4.11469e+09	4.29878e+09	4.23808e+09	4.5178e+09	4.52682e+09	4.37272e+09	1.21972	2.56254e-06	0.0021645	0.000837561	0.0191181	0.820633	0.0699073	none	255.233	8.27803	1	1	Palmitic acid	Lipids and lipid-like molecules	Fatty Acyls	HMDB0000220	C00249	(map00061)Fatty acid biosynthesis;(map00062)Fatty acid elongation;(map00071)Fatty acid degradation;(map00073)Cutin, suberine and wax biosynthesis;(map01040)Biosynthesis of unsaturated fatty acids;(map01060)Biosynthesis of plant secondary metabolites;(map01100)Metabolic pathways;(map01212)Fatty acid metabolism	9	Palmitic acid;Trimethyltridecanoic acid;Isopalmitic acid;Butyl dodecanoate;Dodecyl butyrate;Hexyl decanoate;Octyl octanoate;Ethyl tetradecanoate;Dodecyl 2-methylpropanoate	HMDB0000220;HMDB0002396;HMDB0031068;HMDB0032065;HMDB0032249;HMDB0032324;HMDB0033166;HMDB0034153;HMDB0036210	1	Hexadecanoic_acid	C00249
neg-M255T511	1.19535e+09	1.00814e+09	9.93308e+08	9.65413e+08	1.06326e+09	9.9138e+08	9.10051e+08	9.97796e+08	9.10812e+08	9.94553e+08	9.05386e+08	8.97206e+08	1.10703	0.0278475	0.0649351	0.132657	0.19033	0.428418	0.0918133	none	255.233	8.50976	1	1	Palmitic acid	Lipids and lipid-like molecules	Fatty Acyls	HMDB0000220	C00249	(map00061)Fatty acid biosynthesis;(map00062)Fatty acid elongation;(map00071)Fatty acid degradation;(map00073)Cutin, suberine and wax biosynthesis;(map01040)Biosynthesis of unsaturated fatty acids;(map01060)Biosynthesis of plant secondary metabolites;(map01100)Metabolic pathways;(map01212)Fatty acid metabolism	9	Palmitic acid;Trimethyltridecanoic acid;Isopalmitic acid;Butyl dodecanoate;Dodecyl butyrate;Hexyl decanoate;Octyl octanoate;Ethyl tetradecanoate;Dodecyl 2-methylpropanoate	HMDB0000220;HMDB0002396;HMDB0031068;HMDB0032065;HMDB0032249;HMDB0032324;HMDB0033166;HMDB0034153;HMDB0036210	1	Hexadecanoic_acid	C00249
neg-M257T259	2.22097e+06	2.29471e+06	2.25174e+06	2.52693e+06	3.95646e+06	2.98004e+06	2.55206e+06	1.95927e+06	2.44702e+06	5.49134e+06	4.64707e+06	5.17836e+06	0.728654	0.243643	0.309524	0.468416	0.55632	1.11213	0.136677	none	257.176	4.32448	1	1	Tetradecanedioic acid	Lipids and lipid-like molecules	Fatty Acyls	HMDB0000872	C11002	-	5	Diisobutyl adipate;Tetradecanedioic acid;Diethyl decanedioate;2-Hydroxypropyl 2-isopropyl-5-methylcyclohexyl carbonate;1-Hydroxypropan-2-yl 2-isopropyl-5-methylcyclohexyl carbonate	HMDB0041618;HMDB0000872;HMDB0040429;HMDB0059946;HMDB0059947	2	Dibutyl_adipate;Diisobutyl_adipate	C14253;C14260
neg-M257T277	1.37526e+07	1.88236e+07	1.8231e+07	1.68336e+07	1.83535e+07	2.21671e+07	1.10965e+07	8.66263e+06	1.10421e+07	1.45765e+07	2.27134e+07	1.31977e+07	1.33058	0.0651988	0.0930736	0.209786	0.249167	1.02446	0.0632518	none	257.176	4.62387	1	1	Tetradecanedioic acid	Lipids and lipid-like molecules	Fatty Acyls	HMDB0000872	C11002	-	5	Diisobutyl adipate;Tetradecanedioic acid;Diethyl decanedioate;2-Hydroxypropyl 2-isopropyl-5-methylcyclohexyl carbonate;1-Hydroxypropan-2-yl 2-isopropyl-5-methylcyclohexyl carbonate	HMDB0041618;HMDB0000872;HMDB0040429;HMDB0059946;HMDB0059947	2	Dibutyl_adipate;Diisobutyl_adipate	C14253;C14260
neg-M259T45	7.80871e+06	1.87529e+06	2.1418e+06	1.97042e+06	1.97734e+06	2.39642e+06	853255	646830	868914	571051	640524	717242	4.22773	0.00157047	0.0021645	0.0304017	0.0191181	1.81842	0.0593764	up	259.022	0.752833	1	1	D-Mannose-6-phosphate	Organic oxygen compounds	Organooxygen compounds	NA	NA	-	21	Fructose 6-phosphate;Myo-inositol 1-phosphate;Galactose 1-phosphate;Dolichyl phosphate D-mannose;Fructose 1-phosphate;Mannose 6-phosphate;D-Myo-inositol 4-phosphate;Glucose 6-phosphate;Glucose 1-phosphate;Inositol phosphate;Beta-D-Glucose 6-phosphate;Beta-D-Fructose 6-phosphate;D-Tagatose 1-phosphate;D-Mannose 1-phosphate;Sorbose 1-phosphate;Beta-D-Fructose 2-phosphate;1D-myo-Inositol 3-phosphate…	HMDB0000124;HMDB0000213;HMDB0000645;HMDB0000994;HMDB0001076;HMDB0001078;HMDB0001313;HMDB0001401;HMDB0001586;HMDB0002985;HMDB0003498;HMDB0003971;HMDB0006328;HMDB0006330;HMDB0006797;HMDB0006800;HMDB0006814;HMDB0006873;HMDB0060467;HMDB0062705;HMDB0029219	39	D-Fructose_6-phosphate;D-Glucose_6-phosphate;D-Glucose_1-phosphate;D-Mannose_6-phosphate;alpha-D-Galactose_1-phosphate;D-Mannose_1-phosphate;beta-D-Glucose_1-phosphate;alpha-D-Glucose_6-phosphate;Hexose_1-phosphate;D-Fructose_1-phosphate;D-Tagatose_6-phosphate;D-Galactose_6-phosphate;alpha-D-Hexose_1-phosphate;beta-D-Glucose_6-phosphate;Inositol_1-phosphate;Sorbose_1-phosphate;D-Allose_6-phosphat…	C00085;C00092;C00103;C00275;C00446;C00636;C00663;C00668;C01002;C01094;C01097;C01113;C01171;C01172;C01177;C02888;C02962;C02965;C03251;C03267;C03384;C03546;C03606;C03654;C03735;C03811;C04006;C05001;C05345;C06019;C06155;C06312;C15924;C15926;C18096;C18984;C10056;C10086;C10088
neg-M267T150	6.92305e+07	9.4513e+07	9.2131e+07	7.54283e+07	1.03739e+08	9.34348e+07	6.06108e+07	4.91306e+07	7.24874e+07	8.09673e+07	9.13498e+07	7.68743e+07	1.22497	0.0863721	0.0930736	0.248455	0.249167	0.653938	0.151398	none	267.073	2.50632	1	1	Inosine	Nucleosides, nucleotides, and analogues	Purine nucleosides	HMDB0000195	C00294	(map00230)Purine metabolism;(map01100)Metabolic pathways	5	3-Deoxy-D-glycero-D-galacto-2-nonulosonic acid;Inosine;Allopurinol riboside;Arabinosylhypoxanthine;Mono-(3-carboxypropyl) phthalate	HMDB0000425;HMDB0000195;HMDB0000481;HMDB0003040;HMDB0061748	4	2-O-(alpha-D-Mannosyl)-D-glycerate;2-O-(alpha-D-Glucopyranosyl)-D-glycerate;3-Deoxy-D-glycero-D-galacto-non-2-ulosonic_acid;Inosine	C11544;C19792;C20934;C00294
neg-M269T315	5.44873e+06	5.29018e+06	5.32668e+06	6.64375e+06	5.66958e+06	7.2722e+06	3.40216e+06	3.61396e+06	3.61087e+06	6.18334e+06	4.61421e+06	5.39829e+06	1.32913	0.0302747	0.0649351	0.137934	0.19033	0.83395	0.084385	none	269.212	5.24805	1	1	3-Oxohexadecanoic acid	Lipids and lipid-like molecules	Fatty Acyls	HMDB0010733	null	-	4	3-Oxohexadecanoic acid;8-Oxohexadecanoic acid;9-Oxohexadecanoic acid;11-Oxohexadecanoic acid	HMDB0010733;HMDB0030972;HMDB0030973;HMDB0030978	1	16-Oxo-palmitate	C19614
neg-M269T348	2.07705e+07	1.21765e+07	1.24663e+07	1.64245e+07	1.27696e+07	1.39411e+07	1.14343e+07	1.23609e+07	1.20369e+07	1.65088e+07	1.2081e+07	1.07739e+07	1.17757	0.172859	0.0649351	0.381252	0.19033	0.480614	0.263978	none	269.212	5.80303	1	1	11-Oxohexadecanoic acid	Lipids and lipid-like molecules	Fatty Acyls	HMDB0030978	null	-	4	3-Oxohexadecanoic acid;8-Oxohexadecanoic acid;9-Oxohexadecanoic acid;11-Oxohexadecanoic acid	HMDB0010733;HMDB0030972;HMDB0030973;HMDB0030978	1	16-Oxo-palmitate	C19614
neg-M269T364	8.33042e+06	9.36927e+06	7.56785e+06	7.95399e+06	8.39124e+06	7.46094e+06	6.63352e+06	1.64954e+07	9.47324e+06	8.88592e+06	1.40338e+07	1.07768e+07	0.740192	0.112839	0.0930736	0.292713	0.249167	0.676837	0.398584	none	269.212	6.06239	1	1	11-Oxohexadecanoic acid	Lipids and lipid-like molecules	Fatty Acyls	HMDB0030978	null	-	4	3-Oxohexadecanoic acid;8-Oxohexadecanoic acid;9-Oxohexadecanoic acid;11-Oxohexadecanoic acid	HMDB0010733;HMDB0030972;HMDB0030973;HMDB0030978	1	16-Oxo-palmitate	C19614
neg-M269T522	2.00774e+08	1.6382e+08	1.7426e+08	1.59004e+08	1.62609e+08	1.77982e+08	1.53593e+08	1.32362e+08	1.56912e+08	1.48546e+08	1.48612e+08	1.41551e+08	1.17795	0.0044245	0.0021645	0.0531607	0.0191181	0.612558	0.0268365	none	269.249	8.70267	1	1	(??)-11-Methylhexadecanoic acid	Unknown	Unknown	-	-	-	8	Heptadecanoic acid;(S)-14-Methylhexadecanoic acid;Nonyl octanoate;3-Methylbutyl dodecanoate;Isopropyl tetradecanoate;(卤)-11-Methylhexadecanoic acid;Ethyl pentadecanoate;Methyl hexadecanoic acid	HMDB0002259;HMDB0031067;HMDB0034131;HMDB0037372;HMDB0040392;HMDB0040598;HMDB0059870;HMDB0061859	1	Methyl_palmitate	C16995
neg-M269T532	5.44004e+08	4.71206e+08	4.70958e+08	5.24648e+08	4.68677e+08	4.74904e+08	4.98703e+08	4.92606e+08	5.12734e+08	4.2961e+08	4.99659e+08	4.31089e+08	1.03142	0.469429	0.818182	0.689422	0.941792	0.166772	0.118871	none	269.249	8.87107	1	1	(??)-11-Methylhexadecanoic acid	Unknown	Unknown	-	-	-	8	Heptadecanoic acid;(S)-14-Methylhexadecanoic acid;Nonyl octanoate;3-Methylbutyl dodecanoate;Isopropyl tetradecanoate;(卤)-11-Methylhexadecanoic acid;Ethyl pentadecanoate;Methyl hexadecanoic acid	HMDB0002259;HMDB0031067;HMDB0034131;HMDB0037372;HMDB0040392;HMDB0040598;HMDB0059870;HMDB0061859	1	Methyl_palmitate	C16995
neg-M271T333	2.54534e+07	2.17284e+07	2.39484e+07	2.43722e+07	2.55816e+07	2.63937e+07	1.66231e+07	1.54243e+07	1.59198e+07	2.20739e+07	2.6442e+07	2.09223e+07	1.25614	0.0375951	0.0930736	0.154436	0.249167	0.754566	0.107791	none	271.228	5.55592	1	1	16-Hydroxyhexadecanoic acid	Lipids and lipid-like molecules	Fatty Acyls	HMDB0006294	NA	-	3	(R)-3-Hydroxy-hexadecanoic acid;(R)-2-Hydroxyhexadecanoic acid;3-hydroxyhexadecanoic acid	HMDB0010734;HMDB0031057;HMDB0061658	1	16-Hydroxypalmitate	C18218
neg-M271T348	3.21144e+07	1.22252e+07	1.3352e+07	1.69463e+07	1.55762e+07	1.56273e+07	8.56971e+06	8.26534e+06	8.70648e+06	1.27977e+07	1.60726e+07	1.49368e+07	1.52622	0.0549401	0.0930736	0.191715	0.249167	1.12436	0.0807593	none	271.228	5.80832	1	1	16-Hydroxyhexadecanoic acid	Lipids and lipid-like molecules	Fatty Acyls	HMDB0006294	NA	-	3	(R)-3-Hydroxy-hexadecanoic acid;(R)-2-Hydroxyhexadecanoic acid;3-hydroxyhexadecanoic acid	HMDB0010734;HMDB0031057;HMDB0061658	1	16-Hydroxypalmitate	C18218
neg-M271T380	1.16964e+07	9.49382e+06	1.04316e+07	1.09005e+07	1.08069e+07	1.18971e+07	1.03339e+07	1.02231e+07	9.43357e+06	9.59994e+06	9.9527e+06	9.29165e+06	1.10863	0.0296025	0.025974	0.136258	0.103099	0.345821	0.17427	none	271.228	6.34133	1	1	16-Hydroxyhexadecanoic acid	Lipids and lipid-like molecules	Fatty Acyls	HMDB0006294	NA	-	3	(R)-3-Hydroxy-hexadecanoic acid;(R)-2-Hydroxyhexadecanoic acid;3-hydroxyhexadecanoic acid	HMDB0010734;HMDB0031057;HMDB0061658	1	16-Hydroxypalmitate	C18218
neg-M271T470	2.77057e+07	1.22463e+07	5.16371e+07	1.66416e+07	1.53623e+07	1.24564e+07	1.22755e+07	1.80846e+07	1.06444e+07	1.09188e+07	1.68836e+07	1.57223e+07	1.60949	0.202849	0.393939	0.421169	0.640654	0.720556	0.357981	none	271.228	7.84128	1	1	16-Hydroxyhexadecanoic acid	Lipids and lipid-like molecules	Fatty Acyls	HMDB0006294	NA	-	3	(R)-3-Hydroxy-hexadecanoic acid;(R)-2-Hydroxyhexadecanoic acid;3-hydroxyhexadecanoic acid	HMDB0010734;HMDB0031057;HMDB0061658	1	16-Hydroxypalmitate	C18218
neg-M275T401	9.86035e+06	1.16491e+07	1.14046e+07	1.21891e+07	1.30751e+07	1.25437e+07	5.532e+06	4.42415e+06	5.47659e+06	1.26737e+07	9.33862e+06	8.97283e+06	1.52359	0.0312763	0.0411255	0.140848	0.141051	1.14993	0.0496305	up	275.202	6.6846	1	1	4,8,12,15-Octadecatetraenoic acid	Lipids and lipid-like molecules	Fatty Acyls	HMDB0032672	null	-	10	19-Norandrosterone;19-Nor-5-androstenediol;19-Noretiocholanolone;Stearidonic acid;Phenethyl decanoate;4,8,12,15-Octadecatetraenoic acid;(E,E)-11,13-Octadecadien-9-ynoic acid;17beta-hydroxy-5beta-estran-3-one;Smilagenone;Setariol	HMDB0002697;HMDB0004590;HMDB0005886;HMDB0006547;HMDB0032464;HMDB0032672;HMDB0034382;HMDB0062677;HMDB0036941;HMDB0041583	9	Stearidonic_acid;Kinoprene;Diosgenin;Yamogenin;3-Methoxy-16-octylestra-1,3,5(10)-triene-16beta,17beta-diol;14alpha-Hydroxy-5beta-cholest-7-ene-3,6-dione;(25R)-3-Oxocholest-4-en-26-oate;Delta4-Dafachronic_acid;Delta7-Dafachronic_acid	C16300;C19042;C08898;C08918;C14994;C16509;C20839;C21076;C21077
neg-M277T318	1.05205e+07	8.30261e+06	8.23057e+06	7.83601e+06	8.27694e+06	8.76964e+06	7.55722e+06	8.90004e+06	7.7244e+06	1.13992e+07	1.09686e+07	1.12281e+07	0.898902	0.309025	0.484848	0.542035	0.721459	0.621778	0.0553363	none	277.181	5.29829	1	1	8-Acetoxy-4-acoren-3-one	Organic oxygen compounds	Organooxygen compounds	HMDB0030974	null	-	5	1-(4-Hydroxy-3-methoxyphenyl)-3-decanone;8-Acetoxy-4-acoren-3-one;Panaxytriol;Panaxacol;2-ethyl-1,5-dimethyl-3,3-diphenylpyrrolinium (EDDP)	HMDB0030801;HMDB0030974;HMDB0031928;HMDB0039251;HMDB0060931	2	6-Paradol;Panaxytriol	C10482;C16792
neg-M277T434	5.86386e+08	6.00925e+08	6.14075e+08	5.80378e+08	5.91302e+08	6.13556e+08	2.41127e+08	1.80993e+08	3.21345e+08	4.84517e+08	4.92042e+08	4.40825e+08	1.65982	0.0191396	0.0021645	0.109797	0.0191181	1.23017	0.206917	up	277.217	7.22647	1	1	Linolenelaidic acid	Lipids and lipid-like molecules	Fatty Acyls	HMDB0030964	null	-	5	Alpha-Linolenic acid;Gamma-Linolenic acid;Calendic acid;Punicic acid;Linolenelaidic acid	HMDB0001388;HMDB0003073;HMDB0030962;HMDB0030963;HMDB0030964	6	(6Z,9Z,12Z)-Octadecatrienoic_acid;(9Z,12Z,15Z)-Octadecatrienoic_acid;Crepenynate;(9Z,11E,13E)-Octadecatrienoic_acid;Punicic_acid;5beta-Estrane-3alpha,17beta-diol	C06426;C06427;C07289;C08315;C08364;C15201
neg-M279T470_2	4.66113e+09	4.43142e+09	2.65216e+09	4.507e+09	2.58353e+09	2.60297e+09	2.33441e+09	3.20336e+09	2.154e+09	5.03989e+09	5.24542e+09	4.95725e+09	0.934765	0.850527	0.699134	0.934256	0.875016	0.56163	0.278379	none	279.233	7.82814	1	1	Octadecadienoate	Lipids and lipid-like molecules	Fatty Acyls	HMDB0062784	null	-	11	Linoleic acid;Bovinic acid;9E,11E-Octadecadienoic acid;10E,12Z-Octadecadienoic acid;Linoelaidic acid;Mangiferic acid;Linalyl caprylate;Ethyl 2E,4Z-hexadecadienoate;5-Octadecynoic acid;Octadecadienoate;6Z,9Z-octadecadienoic acid	HMDB0000673;HMDB0003797;HMDB0005047;HMDB0005048;HMDB0006270;HMDB0029800;HMDB0030430;HMDB0031051;HMDB0031097;HMDB0062784;HMDB0062238	5	Linoleate;9-cis,11-trans-Octadecadienoate;Chaulmoogric_acid;Malvalic_acid;Stearolic_acid	C01595;C04056;C08282;C08321;C08459
neg-M281T505_1	4.90567e+09	4.77982e+09	5.12982e+09	4.64935e+09	4.94363e+09	5.15411e+09	2.907e+09	2.59168e+09	3.12193e+09	4.08381e+09	3.85898e+09	3.58837e+09	1.46699	0.00222274	0.0021645	0.0367241	0.0191181	1.12098	0.126303	none	281.248	8.42277	1	1	Oleic acid	Lipids and lipid-like molecules	Fatty Acyls	HMDB0000207	C00712	(map00061)Fatty acid biosynthesis;(map00073)Cutin, suberine and wax biosynthesis;(map01040)Biosynthesis of unsaturated fatty acids;(map01060)Biosynthesis of plant secondary metabolites;(map04212)Longevity regulating pathway - worm	8	Oleic acid;Elaidic acid;Vaccenic acid;(Z)-13-Octadecenoic acid;Ethyl 9-hexadecenoate;13Z-octadecenoic acid;7Z-octadecenoic acid;Octadec-9-enoic Acid	HMDB0000207;HMDB0000573;HMDB0003231;HMDB0041480;HMDB0059871;HMDB0062218;HMDB0062242;HMDB0062703	5	(9Z)-Octadecenoic_acid;(9E)-Octadecenoic_acid;(6Z)-Octadecenoic_acid;(11E)-Octadecenoic_acid;omega-Cycloheptylundecanoic_acid	C00712;C01712;C08363;C08367;C12103
neg-M281T532	8.6921e+08	8.57804e+08	8.69607e+08	9.30686e+08	8.90377e+08	7.97174e+08	5.57403e+08	4.92115e+08	5.52676e+08	5.79665e+08	6.54776e+08	5.72806e+08	1.52953	1.05287e-05	0.0021645	0.00196782	0.0191181	1.21411	0.0806477	up	281.248	8.86103	1	1	Oleic acid	Lipids and lipid-like molecules	Fatty Acyls	HMDB0000207	C00712	(map00061)Fatty acid biosynthesis;(map00073)Cutin, suberine and wax biosynthesis;(map01040)Biosynthesis of unsaturated fatty acids;(map01060)Biosynthesis of plant secondary metabolites;(map04212)Longevity regulating pathway - worm	8	Oleic acid;Elaidic acid;Vaccenic acid;(Z)-13-Octadecenoic acid;Ethyl 9-hexadecenoate;13Z-octadecenoic acid;7Z-octadecenoic acid;Octadec-9-enoic Acid	HMDB0000207;HMDB0000573;HMDB0003231;HMDB0041480;HMDB0059871;HMDB0062218;HMDB0062242;HMDB0062703	5	(9Z)-Octadecenoic_acid;(9E)-Octadecenoic_acid;(6Z)-Octadecenoic_acid;(11E)-Octadecenoic_acid;omega-Cycloheptylundecanoic_acid	C00712;C01712;C08363;C08367;C12103
neg-M282T161	1.64329e+07	9.72378e+06	1.10436e+07	9.59729e+06	4.81141e+06	1.10107e+07	9.78245e+06	5.6915e+06	5.7041e+06	1.18855e+07	5.69754e+06	7.52041e+06	1.35302	0.203063	0.393939	0.421465	0.640654	0.679851	0.209588	none	282.084	2.67782	1	1	Guanosine	Nucleosides, nucleotides, and analogues	Purine nucleosides	HMDB0000133	C00387	(map00230)Purine metabolism;(map01100)Metabolic pathways	3	Guanosine;8-Hydroxy-deoxyguanosine;Monoglyceride citrate	HMDB0000133;HMDB0003333;HMDB0032437	3	Guanosine;Isoguanosine;5'-Oxoinosine	C00387;C08432;C01993
neg-M283T189	1.07739e+07	5.41293e+06	1.02658e+07	9.25809e+06	7.96474e+06	1.07089e+07	1.65859e+06	617257	1.84802e+06	7.08633e+06	5.63819e+06	6.65153e+06	2.31423	0.0352027	0.0151515	0.14948	0.0703832	1.71663	0.317554	up	283.068	3.14492	1	1	Xanthosine	Nucleosides, nucleotides, and analogues	Purine nucleosides	HMDB0000299	C01762	(map00230)Purine metabolism;(map00232)Caffeine metabolism;(map01065)Biosynthesis of alkaloids derived from histidine and purine;(map01100)Metabolic pathways;(map01110)Biosynthesis of secondary metabolites	1	Xanthosine	HMDB0000299	1	Xanthosine	C01762
neg-M285T309	2.34652e+07	3.51247e+07	3.58702e+07	3.56352e+07	3.76152e+07	3.99587e+07	6.29995e+06	4.94176e+06	6.3016e+06	1.89066e+07	1.93247e+07	1.71712e+07	2.8469	0.00492143	0.0021645	0.0560614	0.0191181	2.04515	0.235446	up	285.207	5.15314	1	1	Hexadecanedioic acid	Lipids and lipid-like molecules	Fatty Acyls	HMDB0000672	C19615	(map00073)Cutin, suberine and wax biosynthesis;(map01100)Metabolic pathways	3	Hexadecanedioic acid;16-Hydroxy-10-oxohexadecanoic acid;2,2,4-Trimethyl-1,3-pentadienol diisobutyrate	HMDB0000672;HMDB0041287;HMDB0059777	2	2,3-Dihydroxycyclopentaneundecanoic_acid;Hexadecanedioate	C14987;C19615
neg-M295T268	493889	2.27744e+06	2.56065e+06	2.34929e+06	2.56571e+06	2.74419e+06	395795	389272	513946	757231	720825	697860	3.73854	0.00447997	0.025974	0.0535493	0.103099	2.10483	0.145584	up	295.155	4.46646	1	1	3,8-Dihydroxy-6-methoxy-7(11)-eremophilen-12,8-olide	Lipids and lipid-like molecules	Prenol lipids	HMDB0041551	null	-	3	Ovalicin;Methyl dihydrophaseate;3,8-Dihydroxy-6-methoxy-7(11)-eremophilen-12,8-olide	HMDB0038120;HMDB0039376;HMDB0041551	1	Graphinone	C09674
neg-M295T342	1.30095e+07	7.59825e+06	1.0532e+07	1.25818e+07	1.05477e+07	1.15571e+07	1.04731e+07	9.06011e+06	7.1078e+06	1.04074e+07	1.07417e+07	1.46874e+07	1.0536	0.636464	0.393939	0.812773	0.640654	0.227789	0.138511	none	295.228	5.699	1	1	13-HODE	Lipids and lipid-like molecules	Fatty Acyls	HMDB0061708	null	-	10	13S-hydroxyoctadecadienoic acid;Alpha-dimorphecolic acid;9,10-Epoxyoctadecenoic acid;12,13-EpOME;9-HODE;(Z)-13-Oxo-9-octadecenoic acid;Avenoleic acid;12-Hydroxy-8,10-octadecadienoic acid;13-HODE;(10E,12Z)-9-HODE	HMDB0004667;HMDB0004670;HMDB0004701;HMDB0004702;HMDB0010223;HMDB0029796;HMDB0029978;HMDB0029998;HMDB0061708;HMDB0062652	7	(9Z,12Z)-(8R)-Hydroxyoctadeca-9,12-dienoic_acid;Vernolic_acid;13(S)-HODE;9(S)-HODE;9(10)-EpOME;12(13)-EpOME;18-Oxooleate	C08318;C08368;C14762;C14767;C14825;C14826;C19617
neg-M295T360	7.49222e+06	6.14048e+06	6.71551e+06	6.60919e+06	6.93273e+06	7.1188e+06	4.02357e+06	3.28072e+06	4.51151e+06	6.39443e+06	6.70066e+06	5.6636e+06	1.34128	0.0364205	0.0151515	0.152354	0.0703832	1.09937	0.0220365	none	295.228	6.00153	1	1	13-HODE	Lipids and lipid-like molecules	Fatty Acyls	HMDB0061708	null	-	10	13S-hydroxyoctadecadienoic acid;Alpha-dimorphecolic acid;9,10-Epoxyoctadecenoic acid;12,13-EpOME;9-HODE;(Z)-13-Oxo-9-octadecenoic acid;Avenoleic acid;12-Hydroxy-8,10-octadecadienoic acid;13-HODE;(10E,12Z)-9-HODE	HMDB0004667;HMDB0004670;HMDB0004701;HMDB0004702;HMDB0010223;HMDB0029796;HMDB0029978;HMDB0029998;HMDB0061708;HMDB0062652	7	(9Z,12Z)-(8R)-Hydroxyoctadeca-9,12-dienoic_acid;Vernolic_acid;13(S)-HODE;9(S)-HODE;9(10)-EpOME;12(13)-EpOME;18-Oxooleate	C08318;C08368;C14762;C14767;C14825;C14826;C19617
neg-M295T372	6.24691e+06	1.45418e+07	6.3261e+06	6.29943e+06	6.13702e+06	6.86386e+06	5.72675e+06	5.02597e+06	5.95919e+06	6.48564e+06	1.80927e+07	6.59704e+06	0.969257	0.923977	0.588745	0.965828	0.80763	0.431685	0.053445	none	295.228	6.20126	1	1	13-HODE	Lipids and lipid-like molecules	Fatty Acyls	HMDB0061708	null	-	10	13S-hydroxyoctadecadienoic acid;Alpha-dimorphecolic acid;9,10-Epoxyoctadecenoic acid;12,13-EpOME;9-HODE;(Z)-13-Oxo-9-octadecenoic acid;Avenoleic acid;12-Hydroxy-8,10-octadecadienoic acid;13-HODE;(10E,12Z)-9-HODE	HMDB0004667;HMDB0004670;HMDB0004701;HMDB0004702;HMDB0010223;HMDB0029796;HMDB0029978;HMDB0029998;HMDB0061708;HMDB0062652	7	(9Z,12Z)-(8R)-Hydroxyoctadeca-9,12-dienoic_acid;Vernolic_acid;13(S)-HODE;9(S)-HODE;9(10)-EpOME;12(13)-EpOME;18-Oxooleate	C08318;C08368;C14762;C14767;C14825;C14826;C19617
neg-M295T506	5.85428e+06	5.96096e+06	9.35109e+06	8.92406e+06	1.08444e+07	9.83226e+06	2.50384e+06	2.27878e+06	3.21411e+06	5.68087e+06	4.78216e+06	5.57379e+06	2.11234	0.00354282	0.0021645	0.0475064	0.0191181	1.64257	0.315988	up	295.228	8.43145	1	1	13-HODE	Lipids and lipid-like molecules	Fatty Acyls	HMDB0061708	null	-	10	13S-hydroxyoctadecadienoic acid;Alpha-dimorphecolic acid;9,10-Epoxyoctadecenoic acid;12,13-EpOME;9-HODE;(Z)-13-Oxo-9-octadecenoic acid;Avenoleic acid;12-Hydroxy-8,10-octadecadienoic acid;13-HODE;(10E,12Z)-9-HODE	HMDB0004667;HMDB0004670;HMDB0004701;HMDB0004702;HMDB0010223;HMDB0029796;HMDB0029978;HMDB0029998;HMDB0061708;HMDB0062652	7	(9Z,12Z)-(8R)-Hydroxyoctadeca-9,12-dienoic_acid;Vernolic_acid;13(S)-HODE;9(S)-HODE;9(10)-EpOME;12(13)-EpOME;18-Oxooleate	C08318;C08368;C14762;C14767;C14825;C14826;C19617
neg-M295T539	1.58909e+08	1.30519e+08	1.24576e+08	1.45026e+08	1.17133e+08	1.2261e+08	6.71749e+07	9.59441e+07	6.81566e+07	1.74324e+08	1.7526e+08	1.01283e+08	1.17098	0.253983	0.393939	0.480511	0.640654	0.627971	0.237832	none	295.264	8.98537	1	1	Nonadeca-10(Z)-enoic acid	Lipids and lipid-like molecules	Fatty Acyls	HMDB0013622	C00174	-	2	Nonadeca-10(Z)-enoic acid;4,6-Nonadecanedione	HMDB0013622;HMDB0035575	3	Oleic_acid_methyl_ester;17-Methyl-6Z-octadecenoic_acid;Lactobacillic_acid	C03425;C13787;C13838
neg-M297T397	2.12441e+07	2.09601e+07	2.04788e+07	2.04158e+07	2.04191e+07	2.75519e+07	1.50516e+07	1.49292e+07	1.4686e+07	2.13584e+07	2.29955e+07	2.11983e+07	1.18918	0.0981698	0.588745	0.268679	0.80763	0.49742	0.416551	none	297.243	6.62303	1	1	5-Hexyltetrahydro-2-furanoctanoic acid	Lipids and lipid-like molecules	Fatty Acyls	HMDB0031127	null	-	8	3-Oxooctadecanoic acid;9-Oxooctadecanoic acid;10-Oxooctadecanoic acid;11-Oxooctadecanoic acid;5-Hexyltetrahydro-2-furanoctanoic acid;5-Oxooctadecanoic acid;Ricinoleic acid;9,10-epoxyoctadecanoic acid	HMDB0010736;HMDB0030979;HMDB0030980;HMDB0030981;HMDB0031127;HMDB0034074;HMDB0034297;HMDB0061650	5	2-Oxooctadecanoic_acid;Ricinoleic_acid;(6R,7S)-6,7-Epoxyoctadecanoic_acid;cis-9,10-Epoxystearic_acid;18-Hydroxyoleate	C00869;C08365;C13791;C19418;C19616
neg-M297T475	1.6146e+07	2.05022e+07	2.14105e+07	3.11077e+07	2.44934e+07	2.33985e+07	3.82414e+07	4.89244e+07	3.24619e+07	2.41153e+07	2.29949e+07	2.33959e+07	0.720852	0.0804141	0.132035	0.238004	0.316929	0.715319	0.303609	none	297.28	7.92109	1	1	Tuberculostearic acid	Lipids and lipid-like molecules	Fatty Acyls	HMDB0004085	C16794	-	9	Nonadecanoic acid;Tuberculostearic acid;Methyl stearate;Isopropyl hexadecanoate;4-Hydroxy-6-nonadecanone;6-Hydroxy-4-nonadecanone;xi-17-Methyloctadecanoic acid;xi-16-Methyloctadecanoic acid;Pristanic acid	HMDB0000772;HMDB0004085;HMDB0034154;HMDB0035474;HMDB0035674;HMDB0035675;HMDB0037397;HMDB0038070;HMDB0000795	2	Nonadecanoic_acid;Tuberculostearic_acid	C16535;C16794
neg-M297T505	5.80117e+06	7.39919e+06	6.45065e+06	7.32958e+06	6.47817e+06	7.73135e+06	2.60433e+06	2.11903e+06	2.96831e+06	4.79192e+06	4.70063e+06	4.00211e+06	1.94418	0.00265241	0.0021645	0.0408492	0.0191181	1.53237	0.283559	up	297.243	8.42347	1	1	5-Hexyltetrahydro-2-furanoctanoic acid	Lipids and lipid-like molecules	Fatty Acyls	HMDB0031127	null	-	8	3-Oxooctadecanoic acid;9-Oxooctadecanoic acid;10-Oxooctadecanoic acid;11-Oxooctadecanoic acid;5-Hexyltetrahydro-2-furanoctanoic acid;5-Oxooctadecanoic acid;Ricinoleic acid;9,10-epoxyoctadecanoic acid	HMDB0010736;HMDB0030979;HMDB0030980;HMDB0030981;HMDB0031127;HMDB0034074;HMDB0034297;HMDB0061650	5	2-Oxooctadecanoic_acid;Ricinoleic_acid;(6R,7S)-6,7-Epoxyoctadecanoic_acid;cis-9,10-Epoxystearic_acid;18-Hydroxyoleate	C00869;C08365;C13791;C19418;C19616
neg-M299T391	4.27646e+07	2.46583e+07	2.62109e+07	2.52946e+07	5.58981e+07	2.85841e+07	1.48073e+07	1.18454e+07	1.40494e+07	3.2737e+07	3.24154e+07	3.09302e+07	1.48709	0.100697	0.393939	0.27267	0.640654	0.999698	0.0450165	none	299.259	6.51197	1	1	2-hydroxystearate	Lipids and lipid-like molecules	Fatty Acyls	HMDB0062549	null	-	6	(R)-3-Hydroxy-Octadecanoic acid;xi-10-Hydroxyoctadecanoic acid;9-hydroxyoctadecanoic acid;13-hydroxyoctadecanoic acid;12-Hydroxystearic acid;2-hydroxystearate	HMDB0010737;HMDB0037396;HMDB0061661;HMDB0061662;HMDB0061706;HMDB0062549	4	(R)-2-Hydroxystearate;(S)-2-Hydroxystearate;(R)-10-Hydroxystearate;Plakinamine_B	C03042;C03045;C03195;C16895
neg-M299T401	6.92736e+07	5.46132e+07	5.50901e+07	5.25525e+07	5.47687e+07	5.71098e+07	2.65773e+07	2.04223e+07	2.64773e+07	3.9546e+07	3.97952e+07	3.75279e+07	1.80412	0.00185286	0.0021645	0.0331556	0.0191181	1.26518	0.0866572	up	299.201	6.68203	1	1	Sugiol	Lipids and lipid-like molecules	Prenol lipids	HMDB0036564	null	-	13	All-trans-retinoic acid;9-cis-Retinoic acid;13-cis-Retinoic acid;4-Oxoretinol;4-OH-Retinal;9,13-cis-Retinoate;Sugiol;ent-6,16-Kauradien-19-oic acid;Yucalexin B16;Yucalexin B7;Trilobinol;Metandienone;Dehydroabietic acid	HMDB0001852;HMDB0002369;HMDB0006219;HMDB0012329;HMDB0012788;HMDB0012874;HMDB0036564;HMDB0036697;HMDB0036710;HMDB0036711;HMDB0038702;HMDB0041925;HMDB0061925	17	Retinoate;13-cis-Retinoic_acid;Spruceanol;Dehydroabietic_acid;19-Norprogesterone;19-Nor-17alpha-pregn-5(10)-en-20-yne-3alpha,17beta-diol;17beta-Hydroxy-17-methylandrosta-4,9(11)-dien-3-one;17beta-Hydroxy-2-methylandrost-1,4-dien-3-one;A-Norpregn-3(5)-ene-2,20-dione;17beta-Hydroxy-7alpha-methylandrost-1,4-diene-3-one;17alpha-Methyl-17beta-hydroxyandrosta-4,6-dien-3-one;9-cis-Retinoic_acid;4-Oxoret…	C00777;C07058;C09188;C12078;C14489;C14652;C14684;C14925;C15263;C15307;C15353;C15493;C16683;C18195;C18196;C20428;C20429
neg-M299T443	4.58691e+07	3.62693e+07	3.52992e+07	1.98072e+07	1.09334e+07	3.6573e+07	1.87915e+07	9.54397e+06	1.15464e+07	1.14123e+07	3.81104e+07	9.98828e+06	1.8588	0.0591734	0.132035	0.19972	0.316929	1.22367	0.399047	none	299.259	7.37692	1	1	2-hydroxystearate	Lipids and lipid-like molecules	Fatty Acyls	HMDB0062549	null	-	6	(R)-3-Hydroxy-Octadecanoic acid;xi-10-Hydroxyoctadecanoic acid;9-hydroxyoctadecanoic acid;13-hydroxyoctadecanoic acid;12-Hydroxystearic acid;2-hydroxystearate	HMDB0010737;HMDB0037396;HMDB0061661;HMDB0061662;HMDB0061706;HMDB0062549	4	(R)-2-Hydroxystearate;(S)-2-Hydroxystearate;(R)-10-Hydroxystearate;Plakinamine_B	C03042;C03045;C03195;C16895
neg-M301T422	9.87424e+07	9.78656e+07	1.03636e+08	9.3162e+07	9.79126e+07	1.01488e+08	3.98073e+07	2.81266e+07	3.87355e+07	8.06595e+07	7.5818e+07	7.15351e+07	1.77125	0.0153722	0.0021645	0.0995739	0.0191181	1.26145	0.0467984	up	301.217	7.04035	1	1	Eicosapentaenoic acid	Lipids and lipid-like molecules	Fatty Acyls	HMDB0001999	C06428	(map01040)Biosynthesis of unsaturated fatty acids	14	Eicosapentaenoic acid;Retinyl ester;Methyltestosterone;8,15-Isopimaradien-18-oic acid;Siderone;Yucalexin B14;Yucalexin A16;8(17),12-Labdadiene-15,16-dial;Isopimaric acid;Cascarillone;8,13-Abietadien-18-oic acid;(ent-15beta,16beta)-15,16-Epoxy-3-kauranone;ent-8(17),13(16),14-Labdatrien-18-oic acid;Methenolone	HMDB0001999;HMDB0003598;HMDB0015655;HMDB0035692;HMDB0036703;HMDB0036709;HMDB0036775;HMDB0036805;HMDB0036811;HMDB0036826;HMDB0038172;HMDB0038687;HMDB0039486;HMDB0041928	28	Abietate;(5Z,8Z,11Z,14Z,17Z)-Icosapentaenoic_acid;Methyltestosterone;Isopimaric_acid;Oryzalexin_A;(+)-Pimaric_acid;Kaur-16-en-18-oic_acid;Levopimaric_acid;Neoabietic_acid;Palustric_acid;(5Z,7E,9E,14Z,17Z)-Eicosapentaenoic_acid;Mibolerone;Stenbolone;17beta-Hydroxy-7alpha-methylandrost-4-en-3-one;17beta-Hydroxy-6beta-methylandrost-4-en-3-one;17-Hydroxy-19-nor-17alpha-pregn-5(10)-en-3-one;1,2,3,4,4a…	C06087;C06428;C07198;C09118;C09148;C09159;C11874;C11888;C11889;C12077;C12083;C14255;C14490;C14588;C14890;C15003;C15008;C15017;C15036;C15070;C15184;C15188;C15259;C15318;C15412;C15460;C20149;C20208
neg-M301T451	2.14475e+07	2.02448e+07	1.98848e+07	1.93633e+07	1.93046e+07	1.96067e+07	1.11796e+07	9.74354e+06	1.17831e+07	1.81787e+07	1.7439e+07	1.60783e+07	1.42001	0.0162124	0.0021645	0.102089	0.0191181	0.943407	0.0494195	none	301.217	7.5161	1	1	Eicosapentaenoic acid	Lipids and lipid-like molecules	Fatty Acyls	HMDB0001999	C06428	(map01040)Biosynthesis of unsaturated fatty acids	14	Eicosapentaenoic acid;Retinyl ester;Methyltestosterone;8,15-Isopimaradien-18-oic acid;Siderone;Yucalexin B14;Yucalexin A16;8(17),12-Labdadiene-15,16-dial;Isopimaric acid;Cascarillone;8,13-Abietadien-18-oic acid;(ent-15beta,16beta)-15,16-Epoxy-3-kauranone;ent-8(17),13(16),14-Labdatrien-18-oic acid;Methenolone	HMDB0001999;HMDB0003598;HMDB0015655;HMDB0035692;HMDB0036703;HMDB0036709;HMDB0036775;HMDB0036805;HMDB0036811;HMDB0036826;HMDB0038172;HMDB0038687;HMDB0039486;HMDB0041928	28	Abietate;(5Z,8Z,11Z,14Z,17Z)-Icosapentaenoic_acid;Methyltestosterone;Isopimaric_acid;Oryzalexin_A;(+)-Pimaric_acid;Kaur-16-en-18-oic_acid;Levopimaric_acid;Neoabietic_acid;Palustric_acid;(5Z,7E,9E,14Z,17Z)-Eicosapentaenoic_acid;Mibolerone;Stenbolone;17beta-Hydroxy-7alpha-methylandrost-4-en-3-one;17beta-Hydroxy-6beta-methylandrost-4-en-3-one;17-Hydroxy-19-nor-17alpha-pregn-5(10)-en-3-one;1,2,3,4,4a…	C06087;C06428;C07198;C09118;C09148;C09159;C11874;C11888;C11889;C12077;C12083;C14255;C14490;C14588;C14890;C15003;C15008;C15017;C15036;C15070;C15184;C15188;C15259;C15318;C15412;C15460;C20149;C20208
neg-M303T459	1.65213e+09	1.08112e+09	1.04116e+09	1.02708e+09	8.85405e+08	1.17068e+09	4.81108e+08	3.98251e+08	4.5318e+08	7.7717e+08	9.49815e+08	8.44388e+08	1.75659	0.00885322	0.004329	0.0765442	0.0310307	1.24125	0.0627778	up	303.233	7.6508	1	1	Cis-8,11,14,17-Eicosatetraenoic acid	Lipids and lipid-like molecules	Fatty Acyls	HMDB0002177	null	-	13	Arachidonic acid;Cis-8,11,14,17-Eicosatetraenoic acid;Mesterolone;Drostanolone;Sideridiol;ent-17-Hydroxy-16beta-kauran-19-al;Yucalexin P21;Copalic acid;Junicedral;7,13-Eperudien-15-oic acid;Oryzalexin S;Oryzalexin E;Arachidonate	HMDB0001043;HMDB0002177;HMDB0006036;HMDB0014996;HMDB0036702;HMDB0036721;HMDB0036754;HMDB0036829;HMDB0036830;HMDB0037824;HMDB0039687;HMDB0039702;HMDB0060102	13	Sodium_oleate;Arachidonate;Acutilol_A;2-Ketoepimanool;Taxa-4(20),11(12)-dien-5alpha,13alpha-diol;Methandriol;Metholone;3alpha-Hydroxy-2alpha-methyl-5alpha-androstan-17-one;17-Methyl-5alpha-androst-2-ene-1alpha,17beta-diol;17beta-Hydroxy-4alpha-methyl-5alpha-androstan-3-one;3beta-Methoxyandrost-5-en-16beta-ol;Dihydroabietic_acid;Abieta-7,13-dien-18,18-diol	C18601;C00219;C09057;C09124;C11897;C14493;C14605;C14956;C15176;C15252;C15367;C17920;C20329
neg-M303T492	1.67908e+07	1.34745e+07	1.86531e+07	1.26357e+07	1.35786e+07	1.45377e+07	1.0035e+07	8.93456e+06	9.872e+06	9.06144e+06	7.5736e+07	9.26222e+06	0.729614	0.778711	0.0649351	0.897278	0.19033	0.365128	0.109398	none	303.233	8.2012	1	1	Cis-8,11,14,17-Eicosatetraenoic acid	Lipids and lipid-like molecules	Fatty Acyls	HMDB0002177	null	-	13	Arachidonic acid;Cis-8,11,14,17-Eicosatetraenoic acid;Mesterolone;Drostanolone;Sideridiol;ent-17-Hydroxy-16beta-kauran-19-al;Yucalexin P21;Copalic acid;Junicedral;7,13-Eperudien-15-oic acid;Oryzalexin S;Oryzalexin E;Arachidonate	HMDB0001043;HMDB0002177;HMDB0006036;HMDB0014996;HMDB0036702;HMDB0036721;HMDB0036754;HMDB0036829;HMDB0036830;HMDB0037824;HMDB0039687;HMDB0039702;HMDB0060102	13	Sodium_oleate;Arachidonate;Acutilol_A;2-Ketoepimanool;Taxa-4(20),11(12)-dien-5alpha,13alpha-diol;Methandriol;Metholone;3alpha-Hydroxy-2alpha-methyl-5alpha-androstan-17-one;17-Methyl-5alpha-androst-2-ene-1alpha,17beta-diol;17beta-Hydroxy-4alpha-methyl-5alpha-androstan-3-one;3beta-Methoxyandrost-5-en-16beta-ol;Dihydroabietic_acid;Abieta-7,13-dien-18,18-diol	C18601;C00219;C09057;C09124;C11897;C14493;C14605;C14956;C15176;C15252;C15367;C17920;C20329
neg-M307T449	2.7661e+08	2.23531e+08	2.30185e+08	2.06842e+08	2.18767e+08	2.23516e+08	1.05099e+08	8.7375e+07	1.04743e+08	1.12824e+08	1.10729e+08	1.04388e+08	2.20656	5.66603e-08	0.0021645	0.000142963	0.0191181	1.73658	0.0274417	up	307.228	7.47644	1	1	3-Methyl-5-propyl-2-furanundecanoic acid	Lipids and lipid-like molecules	Fatty Acyls	HMDB0061646	null	-	4	Obtusilactone A;3-Methyl-5-pentyl-2-furannonanoic acid;Annosquamosin B;3-Methyl-5-propyl-2-furanundecanoic acid	HMDB0030960;HMDB0031091;HMDB0031379;HMDB0061646	0	-	-
neg-M307T470	2.02193e+07	2.07794e+07	1.9476e+07	2.36344e+07	2.16189e+07	2.14932e+07	1.16195e+07	9.46294e+06	1.23137e+07	1.08697e+07	1.02449e+07	1.00402e+07	1.97086	2.38217e-07	0.0021645	0.000244087	0.0191181	1.64402	0.0587927	up	307.228	7.83457	1	1	3-Methyl-5-propyl-2-furanundecanoic acid	Lipids and lipid-like molecules	Fatty Acyls	HMDB0061646	null	-	4	Obtusilactone A;3-Methyl-5-pentyl-2-furannonanoic acid;Annosquamosin B;3-Methyl-5-propyl-2-furanundecanoic acid	HMDB0030960;HMDB0031091;HMDB0031379;HMDB0061646	0	-	-
neg-M307T518	1.86923e+08	9.1147e+07	9.30357e+07	8.91776e+07	8.62822e+07	9.06128e+07	4.74689e+07	3.85319e+07	4.73411e+07	1.33927e+08	1.3384e+08	1.24995e+08	1.21113	0.322605	0.699134	0.555495	0.875016	0.48917	0.42121	none	307.264	8.62771	1	1	8Z,11Z-eicosadienoic acid	Lipids and lipid-like molecules	Fatty Acyls	HMDB0062432	null	-	4	Eicosadienoic acid;Sclareol;Dihomo-linoleate (20:2n6);8Z,11Z-eicosadienoic acid	HMDB0005060;HMDB0036827;HMDB0061864;HMDB0062432	2	Sclareol;Icosadienoic_acid	C09183;C16525
neg-M307T532	1.87456e+08	1.05098e+08	1.13634e+08	1.19756e+08	1.10441e+08	1.38741e+08	4.01819e+07	3.2829e+07	4.14104e+07	1.03273e+08	1.22954e+08	1.04295e+08	1.74208	0.0376766	0.025974	0.15466	0.103099	1.16149	0.281708	up	307.264	8.8586	1	1	8Z,11Z-eicosadienoic acid	Lipids and lipid-like molecules	Fatty Acyls	HMDB0062432	null	-	4	Eicosadienoic acid;Sclareol;Dihomo-linoleate (20:2n6);8Z,11Z-eicosadienoic acid	HMDB0005060;HMDB0036827;HMDB0061864;HMDB0062432	2	Sclareol;Icosadienoic_acid	C09183;C16525
neg-M309T308	5.03712e+06	6.44953e+06	7.0196e+06	7.63605e+06	7.99869e+06	7.39619e+06	1.47589e+06	1.69075e+06	1.90171e+06	3.93495e+06	3.87956e+06	3.72712e+06	2.50074	0.00224866	0.0021645	0.0369224	0.0191181	1.9097	0.0790378	up	309.207	5.12737	1	1	12(13)Ep-9-KODE	Lipids and lipid-like molecules	Fatty Acyls	HMDB0013623	null	-	4	12(13)Ep-9-KODE;(9Z,11R,12S,13S,15Z)-12,13-Epoxy-11-hydroxy-9,15-octadecadienoic acid;Sterebin A;Auxin b	HMDB0013623;HMDB0033505;HMDB0035337;HMDB0038484	8	13(S)-HPOT;(9Z,12Z,15Z)-(7S,8S)-Dihydroxyoctadeca-9,12,15-trienoic_acid;Dihydroalbocycline;9(S)-HPOT;2(R)-HPOT;(9R,10E,12Z,15Z)-9-Hydroperoxyoctadeca-10,12,15-trienoate;(8E,10S,12Z,15Z)-10-Hydroperoxyoctadeca-8,12,15-trienoate;Amitraz	C04785;C07357;C15753;C16321;C16341;C19936;C20704;C10995
neg-M311T293	2.34904e+07	3.41929e+07	1.74742e+07	1.64154e+07	1.45573e+07	2.51848e+07	1.53843e+07	2.08754e+07	3.70004e+07	1.98085e+07	1.18393e+07	1.58574e+07	1.08736	0.611158	0.588745	0.79604	0.80763	0.357863	0.0866999	none	311.169	4.88859	1	1	N-Undecylbenzenesulfonic acid	Benzenoids	Benzene and substituted derivatives	HMDB0032549	null	-	1	N-Undecylbenzenesulfonic acid	HMDB0032549	0	-	-
neg-M311T325	3.98185e+07	8.02557e+07	8.53577e+07	7.8963e+07	8.10887e+07	8.3886e+07	1.51993e+07	1.07244e+07	1.5254e+07	3.51345e+07	3.702e+07	3.29242e+07	3.07248	0.00143498	0.0021645	0.0288502	0.0191181	2.21465	0.0329464	up	311.223	5.42361	1	1	15,16-DiHODE	Lipids and lipid-like molecules	Fatty Acyls	HMDB0010208	null	-	9	11-HpODE;(10E,12Z)-(9S)-9-Hydroperoxyoctadeca-10,12-dienoic acid;13-L-Hydroperoxylinoleic acid;8(R)-Hydroperoxylinoleic acid;9(S)-HPODE;12,13-DiHODE;15,16-DiHODE;9,10-DiHODE;(卤)-(E)-13-Hydroxy-10-oxo-11-octadecenoic acid	HMDB0062281;HMDB0062434;HMDB0003871;HMDB0004706;HMDB0006940;HMDB0010201;HMDB0010208;HMDB0010221;HMDB0040900	12	(9Z,11E)-(13S)-13-Hydroperoxyoctadeca-9,11-dienoic_acid;(9Z,12Z)-(11S)-11-Hydroperoxyoctadeca-9,12-dienoic_acid;(7S,8S)-DiHODE;9(S)-HPODE;8(R)-HPODE;12,13-Epoxy-9-hydroxy-10-octadecenoate;9,10-Epoxy-13-hydroxy-11-octadecenoate;9,10-12,13-Diepoxyoctadecanoate;Octadec-9-ene-1,18-dioic-acid;(8E,10R,12Z)-10-Hydroperoxy-8,12-octadecadienoate;5S,8R-DiHODE;(8E,10S,12Z)-10-Hydroperoxyoctadeca-8,12-dienoa…	C04717;C07338;C07354;C14827;C14831;C14832;C14834;C14836;C19618;C19937;C20186;C20703
neg-M311T446	2.16054e+07	1.54521e+07	2.28973e+07	1.08517e+07	1.19985e+07	1.13445e+07	2.3791e+07	3.42964e+07	2.36605e+07	1.86233e+07	2.088e+07	1.91033e+07	0.670798	0.0292189	0.0649351	0.135543	0.19033	0.853273	0.353793	none	311.296	7.42708	1	1	Arachidic acid	Lipids and lipid-like molecules	Fatty Acyls	HMDB0002212	C06425	(map01040)Biosynthesis of unsaturated fatty acids	9	3D,7D,11D-Phytanic acid;3L,7D,11D-Phytanic acid;Phytanic acid;Arachidic acid;2,2,6,10,14-Pentamethylpentadecanoic acid;Ethyl stearate;5-Hydroxy-7-eicosanone;4-Hydroxy-6-eicosanone;3,7R,11R,15-tetramethyl-hexadecanoic acid	HMDB0000417;HMDB0000553;HMDB0000801;HMDB0002212;HMDB0031318;HMDB0034156;HMDB0035672;HMDB0035673;HMDB0062520	2	Phytanate;Icosanoic_acid	C01607;C06425
neg-M311T548	3.9366e+07	4.62562e+07	5.01105e+07	4.42543e+07	4.33225e+07	4.49397e+07	4.45006e+07	6.14769e+07	4.80067e+07	4.10389e+07	4.19329e+07	4.25373e+07	0.95977	0.644541	0.937229	0.818032	0.998221	0.232776	0.216664	none	311.296	9.14033	1	1	Arachidic acid	Lipids and lipid-like molecules	Fatty Acyls	HMDB0002212	C06425	(map01040)Biosynthesis of unsaturated fatty acids	9	3D,7D,11D-Phytanic acid;3L,7D,11D-Phytanic acid;Phytanic acid;Arachidic acid;2,2,6,10,14-Pentamethylpentadecanoic acid;Ethyl stearate;5-Hydroxy-7-eicosanone;4-Hydroxy-6-eicosanone;3,7R,11R,15-tetramethyl-hexadecanoic acid	HMDB0000417;HMDB0000553;HMDB0000801;HMDB0002212;HMDB0031318;HMDB0034156;HMDB0035672;HMDB0035673;HMDB0062520	2	Phytanate;Icosanoic_acid	C01607;C06425
neg-M313T350	2.54572e+07	7.86943e+07	8.13063e+07	8.21534e+07	7.85719e+07	8.73182e+07	8.91978e+06	6.46786e+06	8.94437e+06	1.82203e+07	1.92572e+07	1.7197e+07	5.48691	8.87616e-05	0.0021645	0.00653776	0.0191181	2.6972	0.02483	up	313.239	5.83785	1	1	Octadecanedioic acid	Lipids and lipid-like molecules	Fatty Acyls	HMDB0000782	null	-	5	Octadecanedioic acid;9,10-DHOME;12,13-DHOME;(9xi,10xi,12xi)-9,10-Dihydroxy-12-octadecenoic acid;Dibutyl decanedioate	HMDB0000782;HMDB0004704;HMDB0004705;HMDB0031679;HMDB0041220	5	(9Z)-(7S,8S)-Dihydroxyoctadecenoic_acid;9,10-DHOME;12,13-DHOME;9,10-Epoxy-18-hydroxystearate;(8E,10S)-10-Hydroperoxyoctadeca-8-enoate	C07355;C14828;C14829;C19620;C20702
neg-M317T482	8.45866e+06	4.6975e+06	4.31612e+06	4.74763e+06	5.04174e+06	4.51005e+06	1.88324e+06	1.33951e+06	1.86387e+06	4.85968e+06	3.92014e+06	3.50437e+06	1.82903	0.021171	0.025974	0.114488	0.103099	1.14571	0.371186	up	317.248	8.03569	1	1	5alpha-Pregnan-20alpha-ol-3-one	Lipids and lipid-like molecules	Sterol Lipids	HMDB0060408	C18041	(map00140)Steroid hormone biosynthesis	10	Allopregnanolone;Alloepipregnanolone;Epipregnanolone;Epimetendiol;3a-Hydroxy-5b-pregnane-20-one;5-(8-Pentadecenyl)-1,3-benzenediol;(2E,5E,12Z,15Z)-1-Hydroxy-2,5,12,15-heneicosatetraen-4-one;5alpha-Pregnan-20alpha-ol-3-one;Methyl Arachidonate;3alpha-hydroxy-5beta-pregnan-20-one	HMDB0001449;HMDB0001455;HMDB0001471;HMDB0006012;HMDB0006759;HMDB0030983;HMDB0036740;HMDB0060408;HMDB0062594;HMDB0062782	8	Pregnanolone;Bilobol;3beta-Hydroxy-5beta-pregnane-20-one;Allopregnanolone;17beta-Hydroxy-2alpha,17-dimethyl-5alpha-androstan-3-one;17beta-Hydroxy-5alpha-androstane_acetate;Isopregnanolone;5alpha-Pregnan-20alpha-ol-3-one	C05480;C10770;C11825;C13712;C15099;C15264;C15484;C18041
neg-M319T507	3.51142e+07	1.73461e+07	1.76959e+07	1.62644e+07	1.63173e+07	1.7126e+07	4.03116e+06	3.08942e+06	4.42317e+06	1.31741e+07	1.2925e+07	1.11432e+07	2.45693	0.0105021	0.0021645	0.0836352	0.0191181	1.58704	0.12956	up	319.264	8.45192	1	1	Pregnanediol	Lipids and lipid-like molecules	Sterol Lipids	HMDB0004025	C05484	(map00140)Steroid hormone biosynthesis;(map01100)Metabolic pathways	6	3a,20b-Pregnanediol;Pregnanediol;7a,17-dimethyl-5b-Androstane-3a,17b-diol;Adipostatin A;1-Hydroxy-2,12,15-heneicosatrien-4-one;5alpha-Pregnane-3alpha,20alpha-diol	HMDB0002156;HMDB0004025;HMDB0006013;HMDB0031009;HMDB0036741;HMDB0060409	7	Pregnanediol;5-Pentadecylresorcinol;6alpha,17-Dimethyl-5alpha-androstane-3beta,17beta-diol;6beta,17-Dimethyl-5alpha-androstane-3beta,17beta-diol;11,17-Dimethyl-5alpha-androstane-11beta,17beta-diol;3-Ethyl-5alpha-androstane-3alpha,17beta-diol;5alpha-Pregnane-3alpha,20alpha-diol	C05484;C10809;C14878;C14982;C15047;C15198;C18042
neg-M325T306	3.13912e+07	4.43337e+07	2.16227e+07	2.20324e+07	2.0021e+07	3.14063e+07	2.02275e+07	2.97994e+07	4.82807e+07	2.68548e+07	1.41228e+07	2.0457e+07	1.06927	0.641271	0.588745	0.81609	0.80763	0.34393	0.21669	none	325.184	5.0988	1	1	Dodecylbenzenesulfonic acid	Lipids and lipid-like molecules	Fatty Acyls	NA	NA	-	3	2-Dodecylbenzenesulfonic acid;4-Dodecylbenzenesulfonic Acid;Heptaethylene glycol	HMDB0031031;HMDB0059915;HMDB0061835	1	Fluperlapine	C10967
neg-M327T441	2.49119e+08	1.81461e+08	1.82504e+08	1.79155e+08	1.78268e+08	1.89404e+08	9.74149e+07	6.77301e+07	9.57872e+07	1.86083e+08	1.85837e+08	1.61232e+08	1.46069	0.0499098	0.132035	0.181109	0.316929	0.927023	0.0533991	none	327.233	7.35757	1	1	Docosahexaenoic acid	Lipids and lipid-like molecules	Fatty Acyls	HMDB0002183	C06429	(map01040)Biosynthesis of unsaturated fatty acids	5	Docosahexaenoic acid;Neogrifolin;Grifolin;Retinol acetate;(Z,Z)-2-Methyl-5-(8,11,14-pentadecatrienyl)-1,3-benzenediol	HMDB0002183;HMDB0030053;HMDB0030446;HMDB0035185;HMDB0038908	5	(4Z,7Z,10Z,13Z,16Z,19Z)-Docosahexaenoic_acid;6alpha-Methylprogesterone;2alpha-Methylpregn-4-ene-3,20-dione;16beta-Methylpregn-4-ene-3,20-dione;7alpha-Methyl-4-pregnene-3,20-dione	C06429;C14586;C15116;C15265;C15299
neg-M329T471	1.00772e+09	5.55686e+08	5.49654e+08	6.47463e+08	5.54881e+08	5.70369e+08	3.15612e+08	2.64087e+08	3.19167e+08	5.16181e+08	5.6868e+08	5.30202e+08	1.5457	0.0230758	0.0151515	0.11968	0.0703832	0.989984	0.0250037	none	329.249	7.84932	1	1	Docosapentaenoic acid	Lipids and lipid-like molecules	Fatty Acyls	HMDB0006528	C16513	(map01040)Biosynthesis of unsaturated fatty acids	8	Docosapentaenoic acid (22n-6);Docosapentaenoic acid;Ethyl abietate;ent-16-Kauren-19-ol acetate;1-Phenyl-1,3-hexadecanedione;2-Methyl-5-(8,11-pentadecadienyl)-1,3-benzenediol;4,8,12,15,19-Docosapentaenoic acid;Ethyl icosapentate	HMDB0001976;HMDB0006528;HMDB0032257;HMDB0035024;HMDB0035581;HMDB0038909;HMDB0039133;HMDB0039530	6	Taxa-4(20),11(12)-dien-5alpha-yl_acetate;Ethyl_icosapentate;17beta-Hydroxy-4,4,17-trimethylandrost-5-en-3-one;2-Methyl-5alpha-androst-2-en-17beta-ol_acetate;(5Z,8Z,11Z,14Z,17Z)-Eicosapentaenoic_acid_ethyl_ester;(7Z,10Z,13Z,16Z,19Z)-Docosa-7,10,13,16,19-pentaenoic_acid	C11896;C13364;C15413;C15421;C16184;C16513
neg-M331T494	4.89371e+08	2.09973e+08	2.13468e+08	2.02677e+08	2.03965e+08	2.07591e+08	6.39763e+07	5.16277e+07	6.36922e+07	2.34174e+08	2.2812e+08	2.18444e+08	1.77556	0.0658914	0.699134	0.211296	0.875016	1.3249	0.0872455	none	331.264	8.23567	1	1	Adrenic acid	Lipids and lipid-like molecules	Fatty Acyls	HMDB0002226	C16527	(map01040)Biosynthesis of unsaturated fatty acids	5	Adrenic acid;1-Hydroxy-1-phenyl-3-hexadecanone;3-Hydroxy-1-phenyl-1-hexadecanone;2-Methyl-5-(8-pentadecenyl)-1,3-benzenediol;Ethyl Arachidonate	HMDB0002226;HMDB0035676;HMDB0035677;HMDB0038910;HMDB0062725	2	5alpha-Androstan-17beta-ol_propionate;7,10,13,16-Docosatetraenoic_acid	C15373;C16527
neg-M333T301	3.86294e+07	1.8044e+07	1.988e+07	1.88758e+07	2.07444e+07	2.06946e+07	2.17914e+07	1.61154e+07	2.13941e+07	1.64519e+07	1.77884e+07	1.62867e+07	1.24621	0.179432	0.24026	0.39057	0.471335	0.575413	0.024367	none	333.207	5.01717	1	1	8alpha-8-Hydroxy-12-oxo-13-abieten-18-oic acid	Lipids and lipid-like molecules	Prenol lipids	HMDB0035878	null	-	23	15-deoxy-PGD2;5-oxo-12-HETE;5,12-dihydroxy-6,8,10,14,17-eicosapentaenoic acid;15-Keto-13,14-dihydroprostaglandin A2;Prostaglandin J2;Prostaglandin A2;12-Keto-leukotriene B4;Prostaglandin B2;Delta-12-Prostaglandin J2;Leukotriene B5;5-Oxo-6-trans-leukotriene B4;7'-Carboxy-gamma-chromanol;Crispanone;8alpha-8-Hydroxy-12-oxo-13-abieten-18-oic acid;(ent-16betaOH)-16,17-Dihydroxy-9(11)-kauren-19-oic aci…	HMDB0062298;HMDB0062423;HMDB0062486;HMDB0001244;HMDB0002710;HMDB0002752;HMDB0004234;HMDB0004236;HMDB0004238;HMDB0005073;HMDB0012824;HMDB0012850;HMDB0035286;HMDB0035878;HMDB0036760;HMDB0036763;HMDB0036828;HMDB0041055;HMDB0060046;HMDB0060054;HMDB0060095;HMDB0062524;HMDB0042025	14	12-Keto-leukotriene_B4;Prostaglandin_A2;Prostaglandin_B2;Prostaglandin_C2;Prostaglandin_J2;delta-12-Prostaglandin_J2;Lathyrol;17-Oxogrindelic_acid;6beta,7beta-Dihydroxykaurenoic_acid;Di-n-hexyl_phthalate;5,6-Epoxytetraene;17beta-Hydroxy-4-oxa-5alpha-androstan-3-one_acetate;3beta,13-Dihydroxy-16-(hydroxymethylene)-13,17-seco-5alpha-androstan-17-oic_acid,_delta-lactone;Resolvin_E2	C05949;C05953;C05954;C05955;C05957;C05958;C09125;C09150;C11876;C14504;C14815;C14913;C15159;C18173
neg-M333T539	2.19222e+08	1.49222e+08	1.58349e+08	1.76163e+08	1.61862e+08	1.63264e+08	3.44363e+07	1.67843e+07	2.62615e+07	9.38929e+07	9.95505e+07	8.68847e+07	2.87326	0.00919913	0.0021645	0.0782831	0.0191181	1.79531	0.168082	up	333.28	8.98334	1	1	Docosatrienoic acid	Lipids and lipid-like molecules	Fatty Acyls	HMDB0002823	null	-	2	Docosatrienoic acid;(all-Z)-7,10,13-Docosatrienoic acid	HMDB0002823;HMDB0031099	2	13,16,19-Docosatrienoic_acid;Hexocyclium	C16534;C07811
neg-M335T258	6.21187e+06	793293	776919	816640	841698	779632	1.94335e+06	1.32613e+06	1.71301e+06	1.1266e+06	1.20218e+06	1.134e+06	1.21015	0.595041	0.0649351	0.785861	0.19033	0.455501	0.0761318	none	335.223	4.30383	1	1	15-Hydroperoxy-5Z,8Z,11Z,13E-eicosatetraenoic acid	Lipids and lipid-like molecules	Fatty Acyls	NA	NA	-	38	5,12-dihydroxy-6,8,10,14-eicosatetraenoic acid;10-hydroxy-11S,12S-epoxy-5Z,8Z,14Z-eicosatrienoic acid;5,20-DiHETE;5(S),11(R)-DiHETE;(5Z,9E,14Z)-(8xi,11R,12S)-11,12-epoxy-8-hydroxyicosa-5,9,14-trienoic Acid;8,20-DiHETE;15-HPETE;5(S),15(R)-DiHETE;Leukotriene B4;5(S)-Hydroperoxyeicosatetraenoic acid;8-iso-PGA1;Prostaglandin A1;Prostaglandin B1;12(S)-HPETE;15(S)-HPETE;Hepoxilin A3;Hepoxilin B3;12(R)-…	HMDB0062409;HMDB0062479;HMDB0062614;HMDB0062615;HMDB0062619;HMDB0062687;HMDB0062688;HMDB0062749;HMDB0001085;HMDB0001193;HMDB0002236;HMDB0002656;HMDB0002982;HMDB0004243;HMDB0004244;HMDB0004688;HMDB0004690;HMDB0004692;HMDB0004693;HMDB0004696;HMDB0004699;HMDB0005050;HMDB0005087;HMDB0005088;HMDB0005089;HMDB0010204;HMDB0010211;HMDB0010216;HMDB0010219;HMDB0011135;HMDB0012498;HMDB0012839;HMDB0034686;HMD…	19	Prostaglandin_B1;Leukotriene_B4;(13E)-(15S)-15-Hydroxy-9-oxoprosta-10,13-dienoate;(13E)-(15S)-15-Hydroxy-9-oxoprosta-11,13-dienoate;8(R)-HPETE;(5Z,9E,14Z)-(8xi,11R,12S)-11,12-Epoxy-8-hydroxyicosa-5,9,14-trienoic_acid;5(S)-HPETE;12(S)-HPETE;15(S)-HPETE;Diterpenoid_SP-II;Portulal;15H-11,12-EETA;Hepoxilin_A3;Hepoxilin_B3;12(R)-HPETE;11H-14,15-EETA;11(R)-HPETE;9(S)-HPETE;8(S)-HPETE	C00959;C02165;C04685;C04686;C04822;C04849;C05356;C05965;C05966;C09087;C09175;C14781;C14808;C14810;C14812;C14813;C14820;C14821;C14823
neg-M335T442	1.24047e+06	689769	1.34539e+06	5.36103e+06	6.06583e+06	5.39213e+06	947709	2.32224e+06	1.26723e+06	1.42467e+06	1.00878e+06	1.59335e+06	2.34641	0.207802	0.484848	0.427317	0.721459	0.797933	0.119288	none	335.296	7.36805	1	1	7,7-Dimethyl-(5Z,8Z)-eicosadienoic acid	Lipids and lipid-like molecules	Fatty Acyls	NA	NA	-	2	Docosadienoate (22:2n6);13Z,16Z-docosadienoic acid	HMDB0061714;HMDB0062219	1	13,16-Docosadienoic_acid	C16533
neg-M336T199	1.18209e+06	803921	829536	827814	808320	850824	4.24439e+06	3.04755e+06	4.19142e+06	921715	1.0282e+06	887055	0.370279	0.0580719	0.0151515	0.197782	0.0703832	1.4327	0.0819269	none	336.073	3.32197	1	1	2,8-Dihydroxyquinoline-beta-D-glucuronide	Organic oxygen compounds	Organooxygen compounds	HMDB0011658	null	-	3	2,8-Dihydroxyquinoline-beta-D-glucuronide ;3-Indole carboxylic acid glucuronide;trans-3,3',4',5,5',7-Hexahydroxyflavanone	HMDB0011658;HMDB0013189;HMDB0030835	3	Dihydromyricetin;2,3-Dihydrogossypetin;2,2',3-Trihydroxy-3'-methoxy-5,5'-dicarboxybiphenyl	C02906;C03052;C18348
neg-M337T263	2.09572e+06	1.67528e+06	1.74298e+06	1.64574e+06	1.70262e+06	1.85642e+06	5.4473e+06	3.87918e+06	5.20384e+06	2.55261e+06	2.8075e+06	2.52509e+06	0.478185	0.00406526	0.0021645	0.0506118	0.0191181	1.49322	0.0688585	down	337.239	4.38455	1	1	12-Keto-tetrahydro-leukotriene B4	Lipids and lipid-like molecules	Fatty Acyls	HMDB0002995	C02165	(map00590)Arachidonic acid metabolism;(map01100)Metabolic pathways;(map03320)PPAR signaling pathway;(map04080)Neuroactive ligand-receptor interaction;(map04726)Serotonergic synapse;(map04750)Inflammatory mediator regulation of TRP channels;(map04976)Bile secretion;(map07034)Eicosanoids	9	14,15-DiHETrE;8,9-DiHETrE;11,12-DiHETrE;5,6-DHET;12-Keto-tetrahydro-leukotriene B4;10,11-dihydro-leukotriene B4;6,7-dihydro-12-epi-LTB4;Sterebin E;15-Hydroperoxyeicosa-8Z,11Z,13E-trienoate	HMDB0002265;HMDB0002311;HMDB0002314;HMDB0002343;HMDB0002995;HMDB0012504;HMDB0012838;HMDB0035379;HMDB0060106	6	Aphidicolin;Zoapatanol;5,6-DHET;8,9-DHET;11,12-DHET;14,15-DHET	C06088;C09205;C14772;C14773;C14774;C14775
neg-M337T308	3.39657e+06	3.05923e+06	3.49256e+06	3.55323e+06	5.03709e+06	3.83839e+06	2.15951e+06	1.72056e+06	2.15704e+06	5.75238e+06	3.49754e+06	3.29858e+06	1.204	0.225963	0.24026	0.448754	0.471335	0.742422	0.076456	none	337.239	5.13733	1	1	14,15-DiHETrE	Lipids and lipid-like molecules	Fatty Acyls	HMDB0002265	C14775	(map00590)Arachidonic acid metabolism;(map01100)Metabolic pathways;(map04726)Serotonergic synapse	9	14,15-DiHETrE;8,9-DiHETrE;11,12-DiHETrE;5,6-DHET;12-Keto-tetrahydro-leukotriene B4;10,11-dihydro-leukotriene B4;6,7-dihydro-12-epi-LTB4;Sterebin E;15-Hydroperoxyeicosa-8Z,11Z,13E-trienoate	HMDB0002265;HMDB0002311;HMDB0002314;HMDB0002343;HMDB0002995;HMDB0012504;HMDB0012838;HMDB0035379;HMDB0060106	6	Aphidicolin;Zoapatanol;5,6-DHET;8,9-DHET;11,12-DHET;14,15-DHET	C06088;C09205;C14772;C14773;C14774;C14775
neg-M338T202	8.53763e+06	5.80046e+06	6.21071e+06	6.05584e+06	6.33735e+06	6.57548e+06	1.58244e+06	1.17292e+06	1.90255e+06	3.53333e+06	4.10194e+06	3.54716e+06	2.49474	0.00404322	0.0021645	0.0505036	0.0191181	2.04283	0.0704353	up	338.088	3.36272	1	1	5-Hydroxy-6-methoxyindole glucuronide	Organic oxygen compounds	Organooxygen compounds	HMDB0010363	C03033	(map00040)Pentose and glucuronate interconversions;(map01100)Metabolic pathways;(map04976)Bile secretion	4	6-Hydroxy-5-methoxyindole glucuronide;5-Hydroxy-6-methoxyindole glucuronide;Topiramate;N-(1-Deoxy-b-D-fructopyranosyl) (R)C(S)S-alliin	HMDB0010362;HMDB0010363;HMDB0005034;HMDB0040829	2	Topiramate;Leucodelphinidin	C07502;C05909
neg-M339T455_2	3.02066e+09	1.66647e+09	1.5914e+09	1.54814e+09	1.63738e+09	1.7446e+09	1.00029e+09	7.41636e+08	9.83304e+08	1.19541e+09	1.13829e+09	1.12795e+09	1.81168	0.00137189	0.0021645	0.0282187	0.0191181	1.13633	0.0776173	up	339.233	7.58189	1	1	2,2'-Methylene-bis(6-tert-butyl-4 methylphenol)	Benzenoids	Phenols	NA	NA	-	2	Plastoquinone 3;1,1'-[1,11-Undecanediylbis(oxy)]bisbenzene	HMDB0033786;HMDB0039762	4	Dimethisterone;5alpha,17alpha-Pregn-2-en-20-yn-17-ol_acetate;(3alpha,5beta,11beta,17beta)-9-Fluoro-17-methylandrostane-3,11,17-triol;(3beta,5alpha,11beta,17beta)-9-Fluoro-17-methylandrostane-3,11,17-triol	C07628;C15186;C14616;C14883
neg-M341T388	5.5069e+06	6.51337e+06	6.78987e+06	6.15442e+06	6.70512e+06	7.12965e+06	1.67496e+06	1.19043e+06	1.35931e+06	8.14755e+06	6.61996e+06	7.40308e+06	1.46993	0.122302	0.699134	0.308331	0.875016	1.49785	0.129486	none	341.269	6.46078	1	1	Hexadecanedioic acid, 3,3,14,14-tetramethyl-	Unknown	-	NA	NA	-	0	-	-	0	-	-
neg-M341T402	3.34087e+06	5.54863e+06	5.42911e+06	5.42929e+06	5.55894e+06	5.68081e+06	3.58688e+06	2.7737e+06	3.59298e+06	3.97984e+06	4.04641e+06	3.91126e+06	1.41554	0.00903594	0.0411255	0.0776009	0.141051	0.971495	0.0711068	none	341.27	6.70215	1	1	Hexadecanedioic acid, 3,3,14,14-tetramethyl-	Unknown	-	NA	NA	-	0	-	-	0	-	-
neg-M345T370	2.5679e+06	1.63915e+06	2.04745e+06	1.95729e+06	1.64294e+06	2.082e+06	822735	578574	1.00139e+06	1.37214e+06	1.15431e+06	1.23988e+06	1.93494	0.00180392	0.0021645	0.0326279	0.0191181	1.21683	0.137425	up	345.244	6.17089	1	1	Ginkgolic acid I	Benzenoids	Benzene and substituted derivatives	HMDB0033897	C10794	-	6	Methyl-[10]-shogaol;Ginkgoic acid;Siderol;ent-17-Acetoxy-16b-kauran-19-al;Volemolide;(R)-3,4-Dihydro-8-hydroxy-3-tridecyl-1H-2-benzopyran-1-one	HMDB0031465;HMDB0033897;HMDB0034944;HMDB0036722;HMDB0041001;HMDB0041302	3	Ginkgoic_acid;Taxa-4(20),11(12)-dien-5alpha-acetoxy-10beta-ol;3alpha,21-Dihydroxy-D-homo-5beta-pregn-17a(20)-en-11-one	C10794;C11898;C14976
neg-M346T134	9.837e+06	244581	774793	670262	995375	261434	996327	25786.1	1.09736e+06	318905	22410	54107.9	5.08309	0.0910013	0.393939	0.256966	0.640654	1.74582	0.341434	none	346.056	2.2356	1	1	Adenosine 3'-monophosphate	Nucleosides, nucleotides, and analogues	Ribonucleoside 3'-phosphates	HMDB0003540	C01367	(map00230)Purine metabolism	10	Adenosine monophosphate;2'-Deoxyguanosine 5'-monophosphate;3'-AMP;Adenosine 2'-phosphate;2-hydroxy-dAMP;Malathion;Inosine 2',3'-cyclic phosphate ;Blighinone;2,3-Di-O-methylellagic acid;2,8-Di-O-methylellagic acid	HMDB0000045;HMDB0001044;HMDB0003540;HMDB0011617;HMDB0059594;HMDB0014910;HMDB0011680;HMDB0030643;HMDB0041395;HMDB0041396	9	AMP;dGMP;Adenosine_2'-phosphate;3'-AMP;7-alpha-D-Ribosyladenine_5'-phosphate;2-Hydroxy-dAMP;Malathion;3',5'-Cyclic_IMP;NS_1608	C00020;C00362;C00946;C01367;C04378;C19970;C07497;C00943;C13835
neg-M351T294	4.52059e+06	6.27142e+06	7.23502e+06	7.24852e+06	6.69039e+06	7.10345e+06	1.55827e+07	1.14841e+07	1.5658e+07	5.49639e+06	5.83016e+06	5.46424e+06	0.656456	0.198673	0.699134	0.415774	0.875016	0.891874	0.0545268	none	351.221	4.8942	1	1	Lipoxin A4	Lipids and lipid-like molecules	Fatty Acyls	HMDB0004385	C06314	(map00590)Arachidonic acid metabolism;(map04080)Neuroactive ligand-receptor interaction;(map05145)Toxoplasmosis	29	15-oxo-5S,6R-dihydroxy-7E,9E,11Z-eicosatrienoic acid;5-hydroperoxy-15-HETE;Prostaglandin E2;(13E)-11a-Hydroxy-9,15-dioxoprost-13-enoic acid;Prostaglandin I2;Prostaglandin H2;Prostaglandin D2;Thromboxane A2;20-Hydroxy-leukotriene B4;Prostaglandin F3a;8-iso-PGF3a;Levuglandin E2;Levuglandin D2;13,14-Dihydro-15-keto-PGE2;15-Keto-prostaglandin F2a;Lipoxin A4;8-iso-15-keto-PGF2a;Lipoxin B4;8-isoprostag…	HMDB0062291;HMDB0062798;HMDB0001220;HMDB0001320;HMDB0001335;HMDB0001381;HMDB0001403;HMDB0001452;HMDB0001509;HMDB0002122;HMDB0002132;HMDB0002363;HMDB0002400;HMDB0002776;HMDB0004240;HMDB0004385;HMDB0005077;HMDB0005082;HMDB0005844;HMDB0012481;HMDB0012564;HMDB0012587;HMDB0034676;HMDB0035064;HMDB0035338;HMDB0035339;HMDB0036756;HMDB0060041;HMDB0060042	17	Prostaglandin_H2;Prostaglandin_E2;Prostaglandin_D2;Prostaglandin_I2;Thromboxane_A2;(13E)-11alpha-Hydroxy-9,15-dioxoprost-13-enoate;(5Z)-(15S)-11alpha-Hydroxy-9,15-dioxoprostanoate;20-OH-Leukotriene_B4;15-Keto-prostaglandin_F2alpha;Lipoxin_A4;Lipoxin_B4;Prostaglandin_F3alpha;Narbonolide;Levuglandin_E2;Levuglandin_D2;Cinncassiol_D1;Cinncassiol_D4	C00427;C00584;C00696;C01312;C02198;C04654;C04671;C04853;C05960;C06314;C06315;C06476;C11997;C13807;C13808;C17652;C17656
neg-M355T361	3.412e+06	3.57984e+06	3.76301e+06	3.74613e+06	3.76694e+06	3.88799e+06	1.35449e+06	1.1979e+06	1.61247e+06	2.81911e+06	2.90057e+06	2.52088e+06	1.78599	0.0099253	0.0021645	0.0816094	0.0191181	1.28992	0.082145	up	355.228	6.01056	1	1	1-Formylneogrifolin	Lipids and lipid-like molecules	Prenol lipids	HMDB0039880	null	-	2	1-Formylneogrifolin;14-HDoHE	HMDB0039880;HMDB0060044	3	Arachidonyltrifluoromethane;Estradiol_valerate;16-Dehydropregnenolone_acetate	C01397;C12859;C14503
neg-M355T431	1.58264e+06	2.00551e+06	1.89674e+06	2.40008e+06	1.7614e+06	1.73366e+06	3.1228e+06	1.85109e+06	2.40619e+06	1.41405e+06	1.55359e+06	1.41855e+06	0.967173	0.984151	0.699134	0.99288	0.875016	0.347948	0.0596724	none	355.285	7.17838	1	1	FAHFA 21:0; FAHFA(18:0/3:0)	Lipids and lipid-like molecules	Fatty Acyls	-	-	-	7	MG(0:0/18:1(11Z)/0:0);MG(0:0/18:1(9Z)/0:0);MG(18:1(11Z)/0:0/0:0);MG(18:1(9Z)/0:0/0:0);Stearoyllactic acid;3-(2-Heptenyloxy)-2-hydroxypropyl undecanoate;Monooleoylglycerol	HMDB0011536;HMDB0011537;HMDB0011566;HMDB0011567;HMDB0033372;HMDB0034031;HMDB0094684	0	-	-
neg-M355T477	7.71746e+06	6.46215e+06	6.76674e+06	7.6375e+06	6.2961e+06	6.50827e+06	3.0249e+06	2.50474e+06	3.2604e+06	7.47389e+06	9.06758e+06	7.49805e+06	1.2607	0.184956	0.588745	0.398017	0.80763	0.898854	0.121687	none	355.264	7.9542	1	1	Tetracosahexaenoic acid	Lipids and lipid-like molecules	Fatty Acyls	HMDB0002007	null	-	2	Tetracosahexaenoic acid;Tetracosahexaenoic acid, n-3	HMDB0002007;HMDB0060117	1	(4Z,7Z,10Z,13Z,16Z,19Z)-Docosahexaenoic_acid_ethyl_ester	C16185
neg-M357T511	1.79334e+07	8.10698e+06	8.17261e+06	8.64293e+06	9.99051e+06	9.15644e+06	2.0228e+06	2.5091e+06	1.84786e+06	1.35118e+07	9.93041e+06	9.07842e+06	1.59389	0.106925	0.393939	0.283151	0.640654	1.30212	0.317102	none	357.28	8.51768	1	1	Tetracosapentaenoic acid (24:5n-6)	Lipids and lipid-like molecules	Fatty Acyls	HMDB0006322	null	-	3	Tetracosapentaenoic acid (24:5n-6);Tetracosapentaenoic acid (24:5n-3);1-Phenyl-1,3-octadecanedione	HMDB0006322;HMDB0006323;HMDB0035583	1	Bufanolide	C19660
neg-M359T550	3.16516e+07	1.20256e+07	1.23818e+07	1.24192e+07	1.14153e+07	1.22569e+07	4.11557e+06	3.04153e+06	4.14764e+06	1.78067e+07	1.77081e+07	1.56839e+07	1.47433	0.171105	0.699134	0.378984	0.875016	1.172	0.0772172	none	359.296	9.15961	1	1	Tetracosatetraenoic acid (24:4n-6)	Lipids and lipid-like molecules	Fatty Acyls	HMDB0006246	null	-	3	Tetracosatetraenoic acid (24:4n-6);1-Hydroxy-1-phenyl-3-octadecanone;3-Hydroxy-1-phenyl-1-octadecanone	HMDB0006246;HMDB0035679;HMDB0035680	1	5beta-Cholanic_acid	C19642
neg-M362T91	8.84776e+06	296437	1.05745e+06	856442	899756	476137	27166.4	66615.6	13287.4	266396	90756.3	158949	19.9528	0.00213564	0.0021645	0.0358442	0.0191181	2.67517	0.0393894	up	362.051	1.51226	1	1	Guanosine 5'-monophosphate	Nucleosides, nucleotides, and analogues	-	NA	NA	-	4	Guanosine monophosphate;8-Oxo-dGMP;Cyclic pyranopterin monophosphate;2-(S-Glutathionyl)acetyl glutathione	HMDB0001397;HMDB0011670;HMDB0059639;HMDB0060343	5	GMP;Guanosine_3'-phosphate;Precursor_Z;8-Oxo-dGMP;2-(S-Glutathionyl)acetyl_glutathione	C00144;C06193;C18239;C19968;C14863
neg-M367T244	1.92497e+06	3.03796e+06	3.39119e+06	3.21206e+06	3.30157e+06	3.46892e+06	4.22763e+06	3.26916e+06	4.07414e+06	3.49986e+06	3.70949e+06	3.37264e+06	0.827731	0.0818323	0.0411255	0.240555	0.141051	0.655326	0.0618149	none	367.216	4.06862	1	1	Thromboxane B3	Lipids and lipid-like molecules	Fatty Acyls	HMDB0005099	NA	-	15	20-hydroxylipoxin A4;19-Hydroxy-PGE2;6,15-Diketo,13,14-dihydro-PGF1a;Prostaglandin G2;20-Hydroxy-PGE2;6-Ketoprostaglandin E1;11-Dehydro-thromboxane B2;Thromboxane B3;5(6)-Epoxy Prostaglandin E1;20-COOH-10,11-dihydro-LTB4;20-dihydroxyleukotriene B4;Cinncassiol D2;Cinncassiol D3;Propantheline;Cinnarizine	HMDB0062748;HMDB0001908;HMDB0001979;HMDB0003235;HMDB0003247;HMDB0004241;HMDB0004242;HMDB0005099;HMDB0012110;HMDB0012633;HMDB0012635;HMDB0034678;HMDB0036854;HMDB0014920;HMDB0014708	9	Prostaglandin_G2;6-Keto-prostaglandin_E1;11-Dehydro-thromboxane_B2;Platenolide_A;Cinncassiol_D2;Cinncassiol_D3;Propantheline;Tryprostatin_B;Deoxybrevianamide_E	C05956;C05962;C05964;C12202;C17653;C17655;C07506;C20512;C20636
neg-M391T320	2.78216e+07	2.56117e+07	2.74769e+07	2.63191e+07	2.62602e+07	2.9552e+07	5.92904e+06	4.65596e+06	6.06497e+06	3.88334e+07	3.93946e+07	3.61836e+07	1.24401	0.208244	1	0.427763	1	1.40391	0.215153	none	391.286	5.32977	1	1	Allochenodeoxycholic acid	Lipids and lipid-like molecules	Sterol Lipids	HMDB0000514	null	-	18	3b,12a-Dihydroxy-5a-cholanoic acid;3b,7a-Dihydroxy-5b-cholanoic acid;3a,7a-Dihydroxycholanoic acid;3a,12b-Dihydroxy-5b-cholanoic acid;3b,12a-Dihydroxy-5b-cholanoic acid;Allodeoxycholic acid;Allochenodeoxycholic acid;Chenodeoxycholic acid;Deoxycholic acid;Isohyodeoxycholic acid;Isoursodeoxycholic acid;Hyodeoxycholic acid;Murocholic acid;Ursodeoxycholic acid;7b,12a-Dihydroxycholanoic acid;7a,12b-di…	HMDB0000348;HMDB0000361;HMDB0000384;HMDB0000411;HMDB0000438;HMDB0000478;HMDB0000514;HMDB0000518;HMDB0000626;HMDB0000664;HMDB0000686;HMDB0000733;HMDB0000811;HMDB0000946;HMDB0002451;HMDB0002488;HMDB0002536;HMDB0002585	13	Chenodeoxycholate;Deoxycholic_acid;Ursodiol;Murideoxycholic_acid;Hyodeoxycholate;12-Epideoxycholic_acid;Isochenodeoxycholate;Isodeoxycholate;Isoursodeoxycholate;Allochenodeoxycholate;Allodeoxycholate;3beta,12alpha-Dihydroxy-5beta-cholanoate;Avideoxycholate	C02528;C04483;C07880;C15515;C15517;C17646;C17660;C17661;C17662;C17664;C17687;C20865;C20867
neg-M405T263	2.26412e+06	2.56717e+06	2.80662e+06	2.90456e+06	2.76964e+06	3.59591e+06	463279	437815	406109	4.73114e+06	4.24701e+06	4.29282e+06	1.15982	0.236904	1	0.461878	1	1.29923	0.0484199	none	405.265	4.37565	1	1	3,7-Dihydroxy-12-oxocholanoic acid	Lipids and lipid-like molecules	Sterol Lipids	HMDB0000400	null	-	6	7alpha,12alpha-dihydroxy-3-oxo-5beta-cholan-24-oic Acid;7-Ketodeoxycholic acid;3,7-Dihydroxy-12-oxocholanoic acid;3-Oxocholic acid;Annocherin A;(6b,7b,13R)-6,7-Diacetoxy-8,14-labdadiene-13-ol	HMDB0062680;HMDB0000391;HMDB0000400;HMDB0000502;HMDB0033399;HMDB0035288	3	3alpha,7alpha-Dihydroxy-12-oxo-5beta-cholanate;3alpha,12alpha-Dihydroxy-7-oxo-5beta-cholanate;Ardisianone	C01292;C04643;C10298
neg-M407T275	1.34093e+08	7.45979e+07	7.84436e+07	7.73176e+07	7.71318e+07	7.96657e+07	3.38842e+07	2.38488e+07	3.2202e+07	2.83645e+08	2.92186e+08	2.63701e+08	0.560805	0.895846	1	0.955779	1	1.25185	0.0345747	none	407.28	4.58793	1	1	Cholic acid	Lipids and lipid-like molecules	Sterol Lipids	HMDB0000619	C00695	(map00120)Primary bile acid biosynthesis;(map00121)Secondary bile acid biosynthesis;(map01100)Metabolic pathways;(map04976)Bile secretion	22	3a,7a,12b-Trihydroxy-5b-cholanoic acid;3a,4b,7a-Trihydroxy-5b-cholanoic acid;1b,3a,12a-Trihydroxy-5b-cholanoic acid;3a,4b,12a-Trihydroxy-5b-cholanoic acid;3a,6a,7b-Trihydroxy-5b-cholanoic acid;1,3,12-Trihydroxycholan-24-oic acid;3b,7a,12a-Trihydroxy-5a-Cholanoic acid;3a,7b,12b-Trihydroxy-5b-cholanoic acid;3b,7b,12a-Trihydroxy-5b-cholanoic acid;2b,3a,7a-Trihydroxy-5b-cholanoic acid;1b,3a,7a-Trihyd…	HMDB0000312;HMDB0000320;HMDB0000326;HMDB0000330;HMDB0000364;HMDB0000371;HMDB0000376;HMDB0000390;HMDB0000395;HMDB0000404;HMDB0000414;HMDB0000415;HMDB0000419;HMDB0000427;HMDB0000432;HMDB0000505;HMDB0000506;HMDB0000527;HMDB0000619;HMDB0000760;HMDB0000865;HMDB0000917	16	Cholic_acid;Bile_salt;3alpha,7alpha,12beta-Trihydroxy-5beta-cholanate;Ursocholate;alpha-Muricholate;Hyocholate;Vulpecholate;beta-Phocaecholate;Bitocholate;Avicholate;Haemulcholate;beta-Muricholate;omega-Muricholate;Allocholic_acid;Alloavicholate;Cygnocholate	C00695;C01558;C04661;C17644;C17647;C17649;C17650;C17654;C17657;C17667;C17668;C17726;C17727;C17737;C20866;C20868
neg-M429T350	2.62551e+07	1.5541e+07	1.66673e+07	1.64787e+07	1.86544e+07	1.75751e+07	4.34477e+06	3.16594e+06	4.49811e+06	1.09992e+07	1.13445e+07	1.00381e+07	2.50439	0.00529306	0.0021645	0.0584574	0.0191181	1.59266	0.0320498	up	429.301	5.83267	1	1	24-Oxo-1alpha,25-dihydroxyvitamin D3	Lipids and lipid-like molecules	Sterol Lipids	HMDB0060128	null	-	8	MG(0:0/24:6(6Z,9Z,12Z,15Z,18Z,21Z)/0:0);MG(24:6(6Z,9Z,12Z,15Z,18Z,21Z)/0:0/0:0);7 alpha-Hydroxy-3-oxo-4-cholestenoate;Australigenin;Barogenin;Schidigeragenin C;25-Hydroxyvitamin D3-26,23-lactol;24-Oxo-1alpha,25-dihydroxyvitamin D3	HMDB0011560;HMDB0011590;HMDB0012458;HMDB0030066;HMDB0034403;HMDB0036249;HMDB0060127;HMDB0060128	7	Nuatigenin;Convallamarogenin;Hecogenin;Ruscogenin;2,22-Dideoxy-3-dehydroecdysone;7alpha-Hydroxy-3-oxo-4-cholestenoate;Cryptogenin	C04715;C08891;C08902;C08909;C16498;C17337;C17891
neg-M436T361	2.18829e+06	2.92856e+06	2.9125e+06	3.09554e+06	2.84932e+06	2.93909e+06	1.21742e+06	714159	1.18913e+06	2.52127e+06	2.59309e+06	2.45813e+06	1.58169	0.0498103	0.0151515	0.180916	0.0703832	1.06516	0.10717	up	436.283	6.0127	1	1	PE(P-16:0e/0:0)	Lipids and lipid-like molecules	Glycerophospholipids	HMDB0011152	null	-	2	PE(P-16:0e/0:0);CPA(18:0/0:0)	HMDB0011152;HMDB0007004	3	Terpendole_E;Tingenone;Testosterone_phenylpropionate	C20536;C08638;C14667
neg-M448T253	1.25752e+07	2.26258e+07	2.50284e+07	2.34809e+07	2.38283e+07	2.63863e+07	6.14327e+06	4.4486e+06	6.0137e+06	5.69785e+07	6.12767e+07	5.58813e+07	0.702126	0.728518	1	0.86836	1	1.17423	0.0227479	none	448.307	4.22173	1	1	Glycodeoxycholic acid	Lipids and lipid-like molecules	Sterol Lipids	HMDB0000631	C05464	-	5	Deoxycholic acid glycine conjugate;Chenodeoxycholic acid glycine conjugate;Glycoursodeoxycholic acid;Chenodeoxyglycocholic acid;Latanoprost	HMDB0000631;HMDB0000637;HMDB0000708;HMDB0006898;HMDB0014792	2	Glycodeoxycholate;Glycochenodeoxycholate	C05464;C05466
neg-M451T314	5.72192e+06	5.57937e+06	6.10399e+06	5.59324e+06	5.37641e+06	5.8729e+06	1.29194e+06	948634	1.30421e+06	9.27109e+06	9.63066e+06	8.57653e+06	1.10395	0.283384	1	0.512746	1	1.304	0.0641488	none	451.307	5.23877	1	1	Ursodeoxycholic acid	Lipids and lipid-like molecules	Sterol Lipids	HMDB0000946	C07880	(map00121)Secondary bile acid biosynthesis	0	-	-	0	-	-
neg-M452T344	1.93535e+06	1.67927e+06	1.86539e+06	1.78111e+06	1.72539e+06	1.92882e+06	1.89136e+06	1.63999e+06	2.18118e+06	2.58591e+06	2.53667e+06	2.28402e+06	0.832016	0.062011	0.132035	0.204484	0.316929	0.468472	0.0525052	none	452.279	5.72575	1	1	LysoPE 16:0	Lipids and lipid-like molecules	Glycerophospholipids	HMDB11473;HMDB11503	C04438	(map00564)Glycerophospholipid metabolism	6	LysoPE(0:0/16:0);LysoPE(16:0/0:0);Sambutoxin;LPA(0:0/18:1(9Z));LPA(18:1(9Z)/0:0);DHAP(18:0)	HMDB0011473;HMDB0011503;HMDB0041085;HMDB0007851;HMDB0007855;HMDB0011133	1	Stearoylglycerone_phosphate	C03805
neg-M464T239	2.37668e+07	2.86894e+07	3.16151e+07	3.11493e+07	2.92332e+07	3.1864e+07	1.37051e+07	1.02551e+07	1.38689e+07	7.94815e+07	8.37165e+07	7.8956e+07	0.629745	0.853106	1	0.935678	1	1.12446	0.0408414	none	464.302	3.97693	1	1	3a,7b,12a-Trihydroxyoxocholanyl-Glycine	Lipids and lipid-like molecules	Sterol Lipids	HMDB0000331	null	-	4	Glycocholic acid;3a,7b,12a-Trihydroxyoxocholanyl-Glycine;Sodium glycocholate;(ent-2b,4S,9a)-2,4,9-Trihydroxy-10(14)-oplopen-3-one 2-(2-methylbutanoate) 9-(3-methyl-2E-pentenoate)	HMDB0000138;HMDB0000331;HMDB0032596;HMDB0040993	2	Glycocholate;16-Feruloyloxypalmitate	C01921;C18217
neg-M467T275_2	5.06187e+06	3.01088e+06	2.96972e+06	2.79738e+06	2.9735e+06	3.07371e+06	1.35474e+06	1.01317e+06	1.32065e+06	1.06661e+07	1.12922e+07	1.04319e+07	0.551212	0.829033	1	0.922373	1	1.25149	0.0527284	none	467.301	4.58793	1	1	Ursocholic acid	Lipids and lipid-like molecules	Sterol Lipids	HMDB0000917	C17644	(map00121)Secondary bile acid biosynthesis	0	-	-	0	-	-
neg-M478T357	3.82008e+06	3.24466e+06	3.28107e+06	3.14718e+06	3.49998e+06	3.53703e+06	3.04451e+06	2.44732e+06	3.3899e+06	4.49978e+06	4.42364e+06	3.97686e+06	0.942522	0.714936	0.699134	0.860025	0.875016	0.295955	0.0314953	none	478.294	5.95172	1	1	LysoPE 18:1	Lipids and lipid-like molecules	Glycerophospholipids	HMDB11475;HMDB11476;HMDB11505;HMDB11506	C04438	(map00564)Glycerophospholipid metabolism	5	LysoPE(0:0/18:1(11Z));LysoPE(0:0/18:1(9Z));LysoPE(18:1(11Z)/0:0);LysoPE(18:1(9Z)/0:0);1-(11Z,14Z-eicosadienoyl)-glycero-3-phosphate	HMDB0011475;HMDB0011476;HMDB0011505;HMDB0011506;HMDB0062303	0	-	-
neg-M480T407	3.04585e+06	4.37762e+06	3.7053e+06	3.14967e+06	3.77575e+06	3.31701e+06	5.33092e+06	3.26556e+06	4.62442e+06	4.57677e+06	4.29897e+06	5.33722e+06	0.779008	0.0258508	0.0411255	0.127044	0.141051	0.669434	0.143421	none	480.31	6.78247	1	1	LysoPE 18:0	Lipids and lipid-like molecules	Glycerophospholipids	HMDB11129;HMDB11130	C04438	(map00564)Glycerophospholipid metabolism	4	LysoPC(15:0);LysoPE(0:0/18:0);LysoPE(18:0/0:0);1-(11Z-eicosenoyl)-glycero-3-phosphate	HMDB0010381;HMDB0011129;HMDB0011130;HMDB0062305	1	Pristimerin	C08633
neg-M498T249	5.75933e+07	4.14856e+07	4.62749e+07	4.18322e+07	4.39248e+07	4.54082e+07	6.29842e+07	4.87633e+07	6.02609e+07	5.11885e+07	5.4742e+07	4.96099e+07	0.844207	0.0262949	0.025974	0.128175	0.103099	0.507963	0.0389756	none	498.29	4.15051	1	1	Taurodeoxycholic acid	Lipids and lipid-like molecules	Sterol Lipids	HMDB0000896	C05463	-	3	Tauroursodeoxycholic acid;Taurodeoxycholic acid;Taurochenodesoxycholic acid	HMDB0000874;HMDB0000896;HMDB0000951	3	Taurodeoxycholate;Taurochenodeoxycholate;Tauroursodeoxycholic_acid	C05463;C05465;C16868
neg-M500T325	1.63019e+06	1.24138e+06	1.32734e+06	1.23969e+06	1.37883e+06	1.30794e+06	1.30647e+06	1.03844e+06	1.45393e+06	2.38066e+06	2.42552e+06	2.4165e+06	0.737228	0.16167	0.309524	0.365939	0.55632	0.788612	0.0705183	none	500.278	5.41428	1	1	LysoPE 20:4	Lipids and lipid-like molecules	Glycerophospholipids	HMDB11487;HMDB11488;HMDB11517;HMDB11518	C04438	(map00564)Glycerophospholipid metabolism	5	LysoPE(0:0/20:4(5Z,8Z,11Z,14Z));LysoPE(0:0/20:4(8Z,11Z,14Z,17Z));LysoPE(20:4(5Z,8Z,11Z,14Z)/0:0);LysoPE(20:4(8Z,11Z,14Z,17Z)/0:0);Fexofenadine	HMDB0011487;HMDB0011488;HMDB0011517;HMDB0011518;HMDB0005030	2	Fexofenadine;Aflatrem	C06999;C20555
neg-M514T236	4.48556e+07	2.92009e+07	3.12327e+07	2.93857e+07	2.81389e+07	3.13636e+07	4.90151e+07	3.95593e+07	4.91119e+07	3.72073e+07	3.82322e+07	3.59886e+07	0.779471	0.0189526	0.025974	0.109197	0.103099	0.64245	0.0209052	none	514.284	3.94094	1	1	Tauro-b-muricholic acid	Lipids and lipid-like molecules	Sterol Lipids	HMDB0000932	null	-	1	Melilotoside D	HMDB0041467	0	-	-
neg-M522T299	1.53621e+07	9.78534e+06	1.18364e+07	1.09055e+07	1.07279e+07	1.20985e+07	3.38711e+06	2.70797e+06	3.57616e+06	6.48327e+06	6.82024e+06	6.51404e+06	2.39806	0.00160043	0.0021645	0.0305062	0.0191181	1.49913	0.0329135	up	522.284	4.98828	1	1	LysoPS 18:1; LysoPS 18:1	Lipids and lipid-like molecules	Glycerophospholipids	-	C05974	(map00564)Glycerophospholipid metabolism	1	1-Stearoylglycerophosphoserine	HMDB0061698	0	-	-
neg-M526T305	368769	1.50481e+06	1.80173e+06	1.5634e+06	1.57803e+06	1.67471e+06	4.12842e+06	3.221e+06	3.97372e+06	4.48054e+06	4.52406e+06	4.10083e+06	0.347603	0.0048553	0.0021645	0.055643	0.0191181	2.24938	0.069156	down	526.315	5.07837	1	1	LysoPC 14:0	Lipids and lipid-like molecules	Glycerophospholipids	HMDB10379	C04230	(map00564)Glycerophospholipid metabolism;(map05231)Choline metabolism in cancer	0	-	-	0	-	-
neg-M540T325	190729	2.80077e+06	1.9034e+06	2.64624e+06	2.85095e+06	1.77487e+06	7.13375e+06	5.09544e+06	1.19814e+07	9.1797e+06	9.46398e+06	4.97895e+06	0.254362	0.0119344	0.0021645	0.0886529	0.0191181	2.21992	0.281563	down	540.331	5.42418	1	1	LysoPC 15:0	Lipids and lipid-like molecules	Glycerophospholipids	HMDB10381	C04230	(map00564)Glycerophospholipid metabolism;(map05231)Choline metabolism in cancer	1	VPGPR Enterostatin	HMDB0003577	0	-	-
neg-M552T319	1.43446e+06	5.31202e+06	4.31429e+06	5.35686e+06	5.10549e+06	5.17762e+06	8.01526e+06	8.07481e+06	7.99533e+06	9.91575e+06	1.04742e+07	1.19622e+07	0.473102	0.0100843	0.0021645	0.0822556	0.0191181	1.86048	0.166203	down	552.331	5.32017	1	1	LysoPC 16:1	Lipids and lipid-like molecules	Glycerophospholipids	HMDB10383	C04230	(map00564)Glycerophospholipid metabolism;(map05231)Choline metabolism in cancer	0	-	-	0	-	-
neg-M554T351	1.10411e+07	6.20322e+07	6.30057e+07	7.4462e+07	6.08223e+07	6.54192e+07	1.6577e+08	1.17347e+08	1.6209e+08	1.56822e+08	1.49449e+08	1.38511e+08	0.378412	0.0126102	0.0021645	0.090263	0.0191181	1.95795	0.0757904	down	554.346	5.85818	1	1	LysoPC 16:0	Lipids and lipid-like molecules	Glycerophospholipids	-	C04230	(map00564)Glycerophospholipid metabolism;(map05231)Choline metabolism in cancer	0	-	-	0	-	-
neg-M559T464	6.61532e+06	5.27881e+06	5.4278e+06	4.57497e+06	5.00027e+06	5.71441e+06	2.58595e+06	1.84406e+06	2.41453e+06	8.86182e+06	8.07257e+06	8.38343e+06	1.01397	0.511648	1	0.723497	1	0.938203	0.0663895	none	559.473	7.72751	1	1	FAHFA 36:3; FAHFA(18:2/18:1)	Lipids and lipid-like molecules	Fatty Acyls	-	-	-	0	-	-	0	-	-
neg-M567T247	4.4833e+06	3.39044e+06	3.54142e+06	3.16032e+06	3.20851e+06	3.51844e+06	478533	391467	366275	5.40231e+06	4.72519e+06	5.18366e+06	1.28736	0.175754	1	0.385447	1	1.63807	0.0895374	none	567.317	4.11615	1	1	Chenodeoxycholic acid 24-acyl-.beta.-D-glucuronide	Unknown	-	NA	NA	-	2	(3a,5b,7a)-23-Carboxy-7-hydroxy-24-norcholan-3-yl-b-D-Glucopyranosiduronic acid;Deoxycholic acid 3-glucuronide	HMDB0002430;HMDB0002596	0	-	-
neg-M568T383	1.34083e+06	3.92227e+06	3.61886e+06	3.23947e+06	4.42704e+06	4.60466e+06	1.76763e+07	1.3464e+07	1.79287e+07	1.68412e+07	1.29458e+07	9.89225e+06	0.23835	0.000149571	0.0021645	0.0084592	0.0191181	2.18585	0.348203	down	568.362	6.3913	1	1	LysoPC 17:0	Lipids and lipid-like molecules	Glycerophospholipids	HMDB12108	C04230	(map00564)Glycerophospholipid metabolism;(map05231)Choline metabolism in cancer	0	-	-	0	-	-
neg-M571T290	3.5238e+06	1.12203e+06	1.08543e+06	1.13596e+06	1.57808e+06	1.30835e+06	372965	341365	446661	769685	1.1168e+06	813335	2.52632	0.00659279	0.004329	0.0652768	0.0310307	1.33331	0.141845	up	571.289	4.83728	1	1	LysoPI 16:0; LysoPI 16:0	Lipids and lipid-like molecules	Glycerophospholipids	-	C03819	(map00564)Glycerophospholipid metabolism	4	1-Palmitoylglycerophosphoinositol;1-hexadecanoyl-sn-glycero-3-phospho-D-myo-inositol;Ganoderic acid H;Enkephalin L	HMDB0061695;HMDB0062714;HMDB0035987;HMDB0001045	0	-	-
neg-M578T329_2	5.20164e+06	9.52442e+06	1.2273e+07	9.96964e+06	1.04742e+07	1.10714e+07	4.40134e+07	3.22197e+07	4.58024e+07	6.83791e+07	6.77528e+07	6.28656e+07	0.182269	2.05583e-06	0.0021645	0.000824754	0.0191181	2.6818	0.084558	down	578.347	5.48089	1	1	LysoPC 18:2	Lipids and lipid-like molecules	Glycerophospholipids	HMDB10386	C04230	(map00564)Glycerophospholipid metabolism;(map05231)Choline metabolism in cancer	0	-	-	0	-	-
neg-M580T367	7.3665e+06	3.81895e+07	4.1587e+07	3.89829e+07	4.41443e+07	3.14588e+07	1.08432e+08	5.59473e+07	7.74306e+07	1.3412e+08	7.37223e+07	1.10927e+08	0.359858	0.00841832	0.0021645	0.0742254	0.0191181	2.09146	0.155846	down	580.362	6.11186	1	1	LysoPC 18:1	Lipids and lipid-like molecules	Glycerophospholipids	HMDB02815	C04230	(map00564)Glycerophospholipid metabolism;(map05231)Choline metabolism in cancer	0	-	-	0	-	-
neg-M582T429	7.08953e+06	5.89503e+07	6.32428e+07	5.79038e+07	6.20814e+07	6.20264e+07	1.76546e+08	1.47292e+08	2.59815e+08	9.50992e+07	1.4419e+08	1.2155e+08	0.329589	0.0151786	0.0021645	0.0989192	0.0191181	1.79352	0.159231	down	582.378	7.14644	1	1	LysoPC 18:0	Lipids and lipid-like molecules	Glycerophospholipids	HMDB10384;HMDB11128	C04230	(map00564)Glycerophospholipid metabolism;(map05231)Choline metabolism in cancer	0	-	-	0	-	-
neg-M582T557	733120	5.1523e+06	4.57039e+06	4.13485e+06	3.39832e+06	3.44437e+06	1.2763e+07	1.01237e+07	1.3171e+07	9.61791e+06	8.213e+06	7.02708e+06	0.351853	0.00883396	0.0021645	0.0765317	0.0191181	1.74396	0.244927	down	582.378	9.28908	1	1	LysoPC 18:0	Lipids and lipid-like molecules	Glycerophospholipids	HMDB10384;HMDB11128	C04230	(map00564)Glycerophospholipid metabolism;(map05231)Choline metabolism in cancer	0	-	-	0	-	-
neg-M595T282	1.04601e+06	692150	763192	827839	918568	863141	422509	366763	460955	4.96119e+06	5.2056e+06	4.44129e+06	0.322285	0.39085	1	0.621956	1	1.71321	0.115761	none	595.289	4.70036	1	1	LysoPI 18:2; LysoPI 18:2	Lipids and lipid-like molecules	Glycerophospholipids	-	C03819	(map00564)Glycerophospholipid metabolism	0	-	-	1	Salannin	C08780
neg-M597T298	8.33369e+06	3.25423e+06	3.75673e+06	3.52184e+06	3.45619e+06	3.64134e+06	1.00264e+06	851985	1.17516e+06	4.61461e+06	4.619e+06	4.49135e+06	1.54965	0.129599	0.699134	0.319649	0.875016	1.08817	0.0599683	none	597.305	4.9724	1	1	LysoPI 18:1; LysoPI 18:1	Lipids and lipid-like molecules	Glycerophospholipids	-	C03819	(map00564)Glycerophospholipid metabolism	1	1-Oleoylglycerophosphoinositol	HMDB0061693	1	N3'-Acetylapramycin	C02856
neg-M599T315	1.73998e+07	539725	589826	592715	589168	552688	256172	205755	274880	330074	325303	299393	11.9793	0.0728435	0.0021645	0.224368	0.0191181	1.84248	0.134463	none	599.321	5.25317	1	1	LysoPI 18:0; LysoPI 18:0	Lipids and lipid-like molecules	Glycerophospholipids	-	C03819	(map00564)Glycerophospholipid metabolism	9	1-Stearoylglycerophosphoinositol;2-Stearoylglycerophosphoinositol;1-stearoyl-sn-glycero-3-phospho-1D-myo-inositol;PGP(18:1(11Z)/22:6(4Z,7Z,10Z,13Z,16Z,19Z));PGP(18:1(9Z)/22:6(4Z,7Z,10Z,13Z,16Z,19Z));PGP(18:2(9Z,12Z)/22:5(4Z,7Z,10Z,13Z,16Z));PGP(18:2(9Z,12Z)/22:5(7Z,10Z,13Z,16Z,19Z));PGP(18:3(6Z,9Z,12Z)/22:4(7Z,10Z,13Z,16Z));PGP(18:3(9Z,12Z,15Z)/22:4(7Z,10Z,13Z,16Z))	HMDB0061696;HMDB0061704;HMDB0062777;HMDB0013531;HMDB0013546;HMDB0013559;HMDB0013560;HMDB0013573;HMDB0013588	1	5-Oxoavermectin_''2a''_aglycone	C11970
neg-M602T330	3.71022e+06	3.79322e+06	4.29814e+06	3.95211e+06	4.52057e+06	4.3309e+06	1.5452e+07	1.14093e+07	1.63526e+07	1.36971e+07	1.41754e+07	1.37438e+07	0.290052	1.40982e-08	0.0021645	0.000106716	0.0191181	2.37327	0.0630662	down	602.347	5.49376	1	1	LysoPC 20:4	Lipids and lipid-like molecules	Glycerophospholipids	HMDB10395	C04230	(map00564)Glycerophospholipid metabolism;(map05231)Choline metabolism in cancer	1	Janthitrem E	HMDB0030529	1	Inuline	C08659
neg-M607T453	2.06735e+07	8.19087e+06	7.36816e+06	6.84214e+06	6.56198e+06	7.65992e+06	1.40956e+06	855724	1.32771e+06	7.32879e+06	6.99266e+06	6.35946e+06	2.36042	0.0391596	0.025974	0.157921	0.103099	1.64183	0.073597	up	607.474	7.54714	1	1	FAHFA 40:7; FAHFA(20:4/20:3)	Lipids and lipid-like molecules	Fatty Acyls	-	-	-	0	-	-	0	-	-
neg-M619T283	8.98076e+06	3.92413e+06	4.19757e+06	4.00182e+06	4.01001e+06	4.06295e+06	2.5559e+06	1.907e+06	2.47727e+06	1.05905e+07	9.93341e+06	8.40444e+06	0.813449	0.962922	0.937229	0.982985	0.998221	0.819015	0.0813634	none	619.289	4.71051	1	1	LysoPI 20:4; LysoPI 20:4	Lipids and lipid-like molecules	Glycerophospholipids	-	C03819	(map00564)Glycerophospholipid metabolism	2	1-Arachidonoylglycerophosphoinositol;1-arachidonoyl-sn-glycero-3-phospho-1D-myo-inositol	HMDB0061690;HMDB0062722	0	-	-
neg-M621T298	2.27289e+06	1.1722e+06	1.28317e+06	1.20608e+06	1.20034e+06	1.29723e+06	411509	329959	672421	1.79072e+06	3.59234e+06	1.71104e+06	0.991058	0.468627	0.818182	0.688657	0.941792	0.830697	0.0617126	none	621.305	4.96707	1	1	LysoPI 20:3; LysoPI 20:3	Lipids and lipid-like molecules	Glycerophospholipids	-	C03819	(map00564)Glycerophospholipid metabolism	0	-	-	0	-	-
neg-M71T51	1.04697e+07	6.65081e+06	6.30458e+06	6.0282e+06	5.98241e+06	6.69002e+06	1.51214e+07	1.51518e+07	1.44489e+07	8.60771e+06	8.74294e+06	8.03709e+06	0.600853	0.011447	0.0151515	0.0870155	0.0703832	1.18509	0.0772427	down	71.0137	0.84624	1	1	Malondialdehyde	Organic oxygen compounds	Organooxygen compounds	HMDB0006112	C19440	-	3	Pyruvaldehyde;Malondialdehyde;Acrylic acid	HMDB0001167;HMDB0006112;HMDB0031647	5	Acrylic_acid;Methylglyoxal;Glycidaldehyde;Propiolactone;Malonaldehyde	C00511;C00546;C19246;C19297;C19440
neg-M73T205	1.73379e+07	1.59668e+07	1.48031e+07	1.47511e+07	1.34373e+07	1.71663e+07	2.05925e+07	1.87927e+07	1.68682e+07	1.38302e+07	1.71173e+07	1.31868e+07	0.931017	0.458913	0.699134	0.681091	0.875016	0.331665	0.160255	none	73.0294	3.41303	1	1	Propionic acid	Organic acids and derivatives	Carboxylic acids and derivatives	HMDB0000237	C00163	(map00640)Propanoate metabolism;(map00642)Ethylbenzene degradation;(map00760)Nicotinate and nicotinamide metabolism;(map01100)Metabolic pathways;(map01120)Microbial metabolism in diverse environments;(map01220)Degradation of aromatic compounds;(map04973)Carbohydrate digestion and absorption;(map04974)Protein digestion and absorption	7	Propionic acid;Lactaldehyde;3-Hydroxypropanal;D-Lactaldehyde;Hydroxyacetone;Ethyl formate;Methyl acetate	HMDB0000237;HMDB0003052;HMDB0003453;HMDB0006458;HMDB0006961;HMDB0031229;HMDB0031523	8	Propanoate;(S)-Lactaldehyde;(R)-Lactaldehyde;3-Hydroxypropanal;Hydroxyacetone;Lactaldehyde;Glycidol;Methyl_acetate	C00163;C00424;C00937;C00969;C05235;C05999;C10920;C17530
neg-M73T562	4.33067e+06	4.75579e+06	4.533e+06	4.40264e+06	4.31746e+06	4.52341e+06	5.06417e+06	5.60131e+06	5.27565e+06	4.38215e+06	4.5622e+06	4.65961e+06	0.90922	0.0643523	0.0649351	0.208601	0.19033	0.524126	0.0377732	none	72.993	9.36479	1	1	Glyoxylic acid	Organic acids and derivatives	Carboxylic acids and derivatives	HMDB0000119	C00048	(map00230)Purine metabolism;(map00232)Caffeine metabolism;(map00260)Glycine, serine and threonine metabolism;(map00330)Arginine and proline metabolism;(map00625)Chloroalkane and chloroalkene degradation;(map00630)Glyoxylate and dicarboxylate metabolism;(map00660)C5-Branched dibasic acid metabolism;(map00680)Methane metabolism;(map00720)Carbon fixation pathways in prokaryotes;(map01100)Metabolic p…	1	Glyoxylic acid	HMDB0000119	1	Glyoxylate	C00048
neg-M73T68	9.92837e+06	9.59469e+06	1.31595e+07	1.12039e+07	1.04017e+07	1.24204e+07	7.80365e+06	6.21339e+06	8.00908e+06	1.36328e+07	1.14192e+07	1.33682e+07	1.1036	0.37735	0.818182	0.609159	0.941792	0.548632	0.26441	none	73.0294	1.12696	1	1	Propionic acid	Organic acids and derivatives	Carboxylic acids and derivatives	HMDB0000237	C00163	(map00640)Propanoate metabolism;(map00642)Ethylbenzene degradation;(map00760)Nicotinate and nicotinamide metabolism;(map01100)Metabolic pathways;(map01120)Microbial metabolism in diverse environments;(map01220)Degradation of aromatic compounds;(map04973)Carbohydrate digestion and absorption;(map04974)Protein digestion and absorption	7	Propionic acid;Lactaldehyde;3-Hydroxypropanal;D-Lactaldehyde;Hydroxyacetone;Ethyl formate;Methyl acetate	HMDB0000237;HMDB0003052;HMDB0003453;HMDB0006458;HMDB0006961;HMDB0031229;HMDB0031523	8	Propanoate;(S)-Lactaldehyde;(R)-Lactaldehyde;3-Hydroxypropanal;Hydroxyacetone;Lactaldehyde;Glycidol;Methyl_acetate	C00163;C00424;C00937;C00969;C05235;C05999;C10920;C17530
neg-M819T439	1.02622e+08	2.89031e+07	1.04538e+07	1.35853e+07	5.18786e+07	7.34954e+07	7.68767e+07	8.35535e+07	6.76407e+06	9.36119e+06	2.17601e+07	2.00417e+07	1.2866	0.533049	0.588745	0.739247	0.80763	0.767151	0.287722	none	818.591	7.32008	1	1	PC 34:1; PC(16:0/18:1)	Lipids and lipid-like molecules	Glycerophospholipids	HMDB07971;HMDB07972;HMDB08100	C00157	(map00564)Glycerophospholipid metabolism;(map00590)Arachidonic acid metabolism;(map00591)Linoleic acid metabolism;(map00592)alpha-Linolenic acid metabolism;(map01100)Metabolic pathways;(map01110)Biosynthesis of secondary metabolites;(map04723)Retrograde endocannabinoid signaling;(map05231)Choline metabolism in cancer	1	PS(18:0/20:0)	HMDB0010164	0	-	-
neg-M819T556	1.65287e+07	9.66738e+06	2.99054e+06	6.23624e+06	1.07486e+07	1.21269e+07	1.86974e+07	1.59114e+07	4.23509e+06	5.02708e+06	9.54501e+06	9.87084e+06	0.921177	0.840561	1	0.928988	1	0.227469	0.28942	none	818.592	9.2704	1	1	PC 34:1; PC(16:0/18:1)	Lipids and lipid-like molecules	Glycerophospholipids	HMDB07971;HMDB07972;HMDB08100	C00157	(map00564)Glycerophospholipid metabolism;(map00590)Arachidonic acid metabolism;(map00591)Linoleic acid metabolism;(map00592)alpha-Linolenic acid metabolism;(map01100)Metabolic pathways;(map01110)Biosynthesis of secondary metabolites;(map04723)Retrograde endocannabinoid signaling;(map05231)Choline metabolism in cancer	1	PS(18:0/20:0)	HMDB0010164	0	-	-
neg-M834T469	3.46232e+07	1.70477e+07	1.50645e+07	1.69159e+07	1.30194e+07	1.51975e+07	1.44757e+07	1.55897e+07	1.63618e+07	2.47558e+07	2.56065e+07	2.56518e+07	0.913648	0.531124	0.588745	0.737678	0.80763	0.582738	0.206928	none	833.519	7.81546	1	1	PI 34:2; PI(16:0/18:2)	Lipids and lipid-like molecules	Glycerophospholipids	-	C01194	(map00562)Inositol phosphate metabolism;(map00563)Glycosylphosphatidylinositol (GPI)-anchor biosynthesis;(map00564)Glycerophospholipid metabolism;(map01100)Metabolic pathways;(map04070)Phosphatidylinositol signaling system;(map04138)Autophagy - yeast;(map04140)Autophagy - animal;(map05152)Tuberculosis	9	PI(16:0/18:2(9Z,12Z));PI(16:1(9Z)/18:1(11Z));PI(16:1(9Z)/18:1(9Z));PI(16:2(9Z,12Z)/18:0);PI(18:0/16:2(9Z,12Z));PI(18:1(11Z)/16:1(9Z));PI(18:1(9Z)/16:1(9Z));PI(18:2(9Z,12Z)/16:0);1-hexadecanoyl-2-(9Z,12Z-octadecadienoyl)-sn-glycero-3-phospho-D-myo-inositol	HMDB0009784;HMDB0009800;HMDB0009801;HMDB0009803;HMDB0009807;HMDB0009823;HMDB0009835;HMDB0009846;HMDB0062653	0	-	-
neg-M845T437	1.37583e+08	3.48662e+07	7.02912e+07	2.35719e+07	1.57717e+07	7.13062e+07	1.00237e+08	1.31142e+08	2.51961e+07	1.71725e+07	2.61356e+07	3.98584e+07	1.04017	0.886584	1	0.951173	1	0.56637	0.494453	none	844.607	7.28983	1	1	PC 36:2; PC(18:0/18:2)	Lipids and lipid-like molecules	Glycerophospholipids	HMDB08039;HMDB08135	C00157	(map00564)Glycerophospholipid metabolism;(map00590)Arachidonic acid metabolism;(map00591)Linoleic acid metabolism;(map00592)alpha-Linolenic acid metabolism;(map01100)Metabolic pathways;(map01110)Biosynthesis of secondary metabolites;(map04723)Retrograde endocannabinoid signaling;(map05231)Choline metabolism in cancer	48	CL(i-13:0/a-21:0/i-24:0/a-25:0)[rac];CL(a-13:0/a-21:0/i-24:0/a-25:0)[rac];CL(i-13:0/i-21:0/i-24:0/a-25:0)[rac];CL(a-13:0/i-21:0/i-24:0/a-25:0)[rac];CL(a-13:0/a-21:0/a-25:0/i-24:0)[rac];CL(a-13:0/i-21:0/a-25:0/i-24:0)[rac];CL(i-13:0/i-21:0/a-25:0/i-24:0)[rac];CL(i-13:0/a-21:0/a-25:0/i-24:0)[rac];CL(i-13:0/i-22:0/i-24:0/i-24:0);CL(a-13:0/i-22:0/i-24:0/i-24:0)[rac];CL(i-13:0/i-24:0/a-21:0/a-25:0)[ra…	HMDB0073574;HMDB0073575;HMDB0073576;HMDB0073577;HMDB0073642;HMDB0073643;HMDB0073644;HMDB0073645;HMDB0074254;HMDB0074255;HMDB0074828;HMDB0074829;HMDB0074830;HMDB0074831;HMDB0074864;HMDB0074865;HMDB0074898;HMDB0074899;HMDB0074930;HMDB0074931;HMDB0074932;HMDB0074933;HMDB0075404;HMDB0075405;HMDB0075469;HMDB0075470;HMDB0075471;HMDB0075472;HMDB0075539;HMDB0075540;HMDB0075541;HMDB0075542;HMDB0075573;HMD…	0	-	-
neg-M845T556	2.23017e+07	1.7294e+07	1.14678e+07	5.13971e+06	8.73872e+06	1.22283e+07	2.55961e+07	2.83041e+07	1.26487e+07	6.66918e+06	7.81669e+06	9.18534e+06	0.855357	0.769945	0.818182	0.892552	0.941792	0.652775	0.307785	none	844.607	9.2704	1	1	PC 36:2; PC(18:0/18:2)	Lipids and lipid-like molecules	Glycerophospholipids	HMDB08039;HMDB08135	C00157	(map00564)Glycerophospholipid metabolism;(map00590)Arachidonic acid metabolism;(map00591)Linoleic acid metabolism;(map00592)alpha-Linolenic acid metabolism;(map01100)Metabolic pathways;(map01110)Biosynthesis of secondary metabolites;(map04723)Retrograde endocannabinoid signaling;(map05231)Choline metabolism in cancer	0	-	-	0	-	-
neg-M858T461	1.44798e+08	4.23179e+07	3.87766e+07	3.76045e+07	3.85016e+07	3.80326e+07	2.67335e+07	2.86057e+07	3.35325e+07	3.42268e+07	3.12364e+07	3.42476e+07	1.80309	0.102458	0.0021645	0.275503	0.0191181	0.828794	0.157902	none	857.518	7.68562	1	1	PI 36:4; PI(16:0/20:4)	Lipids and lipid-like molecules	Glycerophospholipids	-	C01194	(map00562)Inositol phosphate metabolism;(map00563)Glycosylphosphatidylinositol (GPI)-anchor biosynthesis;(map00564)Glycerophospholipid metabolism;(map01100)Metabolic pathways;(map04070)Phosphatidylinositol signaling system;(map04138)Autophagy - yeast;(map04140)Autophagy - animal;(map05152)Tuberculosis	15	PI(16:0/20:4(5Z,8Z,11Z,14Z));PI(16:0/20:4(8Z,11Z,14Z,17Z));PI(18:1(11Z)/18:3(6Z,9Z,12Z));PI(18:1(11Z)/18:3(9Z,12Z,15Z));PI(18:1(9Z)/18:3(6Z,9Z,12Z));PI(18:1(9Z)/18:3(9Z,12Z,15Z));PI(18:2(9Z,12Z)/18:2(9Z,12Z));PI(18:3(6Z,9Z,12Z)/18:1(11Z));PI(18:3(6Z,9Z,12Z)/18:1(9Z));PI(18:3(9Z,12Z,15Z)/18:1(11Z));PI(18:3(9Z,12Z,15Z)/18:1(9Z));PI(20:4(5Z,8Z,11Z,14Z)/16:0);PI(20:4(8Z,11Z,14Z,17Z)/16:0);1,2-dilinol…	HMDB0009789;HMDB0009790;HMDB0009827;HMDB0009828;HMDB0009839;HMDB0009840;HMDB0009850;HMDB0009859;HMDB0009860;HMDB0009863;HMDB0009864;HMDB0009893;HMDB0009899;HMDB0062771;HMDB0033805	1	Azaspiracid	C16907
neg-M862T532	2.08148e+07	1.37314e+07	1.33118e+07	1.23061e+07	1.62627e+07	1.18055e+07	7.00172e+06	1.35205e+07	1.35665e+07	1.43906e+07	1.89753e+07	1.88288e+07	1.02259	0.772101	0.818182	0.893711	0.941792	0.322725	0.466053	none	861.55	8.87008	1	1	PI 36:2; PI(18:1/18:1)	Lipids and lipid-like molecules	Glycerophospholipids	-	C01194	(map00562)Inositol phosphate metabolism;(map00563)Glycosylphosphatidylinositol (GPI)-anchor biosynthesis;(map00564)Glycerophospholipid metabolism;(map01100)Metabolic pathways;(map04070)Phosphatidylinositol signaling system;(map04138)Autophagy - yeast;(map04140)Autophagy - animal;(map05152)Tuberculosis	8	PI(16:0/20:2(11Z,14Z));PI(18:0/18:2(9Z,12Z));PI(18:1(11Z)/18:1(11Z));PI(18:1(11Z)/18:1(9Z));PI(18:1(9Z)/18:1(11Z));PI(18:1(9Z)/18:1(9Z));PI(18:2(9Z,12Z)/18:0);PI(20:2(11Z,14Z)/16:0)	HMDB0009786;HMDB0009809;HMDB0009824;HMDB0009825;HMDB0009836;HMDB0009837;HMDB0009847;HMDB0009875	0	-	-
neg-M862T553	2.66295e+07	2.93394e+07	2.51543e+07	2.43874e+07	1.8246e+07	2.09961e+07	2.49314e+07	2.01599e+07	3.24359e+07	3.31468e+07	2.46892e+07	3.36385e+07	0.856516	0.208679	0.309524	0.42825	0.55632	0.515977	0.237652	none	861.55	9.21658	1	1	PI 36:2; PI(18:0/18:2)	Lipids and lipid-like molecules	Glycerophospholipids	-	C01194	(map00562)Inositol phosphate metabolism;(map00563)Glycosylphosphatidylinositol (GPI)-anchor biosynthesis;(map00564)Glycerophospholipid metabolism;(map01100)Metabolic pathways;(map04070)Phosphatidylinositol signaling system;(map04138)Autophagy - yeast;(map04140)Autophagy - animal;(map05152)Tuberculosis	8	PI(16:0/20:2(11Z,14Z));PI(18:0/18:2(9Z,12Z));PI(18:1(11Z)/18:1(11Z));PI(18:1(11Z)/18:1(9Z));PI(18:1(9Z)/18:1(11Z));PI(18:1(9Z)/18:1(9Z));PI(18:2(9Z,12Z)/18:0);PI(20:2(11Z,14Z)/16:0)	HMDB0009786;HMDB0009809;HMDB0009824;HMDB0009825;HMDB0009836;HMDB0009837;HMDB0009847;HMDB0009875	0	-	-
neg-M869T556	4.71353e+06	2.77643e+06	978274	5.82514e+06	7.83548e+06	9.05905e+06	5.14788e+06	4.76637e+06	1.19004e+06	4.34759e+06	6.70994e+06	7.40939e+06	1.05467	0.947223	0.937229	0.976108	0.998221	0.365577	0.399472	none	868.607	9.26827	1	1	PC 38:4; PC(18:0/20:4)	Lipids and lipid-like molecules	Glycerophospholipids	HMDB08048	C00157	(map00564)Glycerophospholipid metabolism;(map00590)Arachidonic acid metabolism;(map00591)Linoleic acid metabolism;(map00592)alpha-Linolenic acid metabolism;(map01100)Metabolic pathways;(map01110)Biosynthesis of secondary metabolites;(map04723)Retrograde endocannabinoid signaling;(map05231)Choline metabolism in cancer	0	-	-	0	-	-
neg-M872T474	5.44652e+07	2.27732e+07	1.5554e+07	1.76282e+07	1.24207e+07	1.49448e+07	2.147e+07	2.3836e+07	2.23784e+07	2.11216e+07	2.11361e+07	2.17522e+07	1.04626	0.682481	0.309524	0.842197	0.55632	0.229078	0.212914	none	871.534	7.90589	1	1	PI 37:4; PI(17:0/20:4)	Lipids and lipid-like molecules	Glycerophospholipids	-	C01194	(map00562)Inositol phosphate metabolism;(map00563)Glycosylphosphatidylinositol (GPI)-anchor biosynthesis;(map00564)Glycerophospholipid metabolism;(map01100)Metabolic pathways;(map04070)Phosphatidylinositol signaling system;(map04138)Autophagy - yeast;(map04140)Autophagy - animal;(map05152)Tuberculosis	1	Azaspiracid 2	HMDB0038234	0	-	-
neg-M882T450	1.20525e+07	3.84602e+06	5.44068e+06	4.66092e+06	5.22016e+06	5.02992e+06	3.61497e+06	1.22364e+06	3.83184e+06	5.85324e+06	5.3384e+06	5.25131e+06	1.44346	0.196539	0.484848	0.413022	0.721459	0.752399	0.0740292	none	881.518	7.49632	1	1	PI 38:6; PI(18:2/20:4)	Lipids and lipid-like molecules	Glycerophospholipids	-	C01194	(map00562)Inositol phosphate metabolism;(map00563)Glycosylphosphatidylinositol (GPI)-anchor biosynthesis;(map00564)Glycerophospholipid metabolism;(map01100)Metabolic pathways;(map04070)Phosphatidylinositol signaling system;(map04138)Autophagy - yeast;(map04140)Autophagy - animal;(map05152)Tuberculosis	0	-	-	1	Chivosazole_A	C15728
neg-M884T464	2.45315e+08	6.86652e+07	1.01033e+08	6.33972e+07	7.09895e+07	6.80289e+07	2.9977e+07	7.23485e+07	7.84274e+07	5.05549e+07	8.45115e+07	5.51055e+07	1.66456	0.13868	0.393939	0.333278	0.640654	0.70987	0.157722	none	883.534	7.72757	1	1	PI 38:5; PI(18:1/20:4)	Lipids and lipid-like molecules	Glycerophospholipids	-	C01194	(map00562)Inositol phosphate metabolism;(map00563)Glycosylphosphatidylinositol (GPI)-anchor biosynthesis;(map00564)Glycerophospholipid metabolism;(map01100)Metabolic pathways;(map04070)Phosphatidylinositol signaling system;(map04138)Autophagy - yeast;(map04140)Autophagy - animal;(map05152)Tuberculosis	19	PI(16:0/22:5(4Z,7Z,10Z,13Z,16Z));PI(16:2(9Z,12Z)/22:3(10Z,13Z,16Z));PI(18:1(11Z)/20:4(5Z,8Z,11Z,14Z));PI(18:1(11Z)/20:4(8Z,11Z,14Z,17Z));PI(18:1(9Z)/20:4(5Z,8Z,11Z,14Z));PI(18:1(9Z)/20:4(8Z,11Z,14Z,17Z));PI(18:2(9Z,12Z)/20:3(5Z,8Z,11Z));PI(18:2(9Z,12Z)/20:3(8Z,11Z,14Z));PI(20:3(5Z,8Z,11Z)/18:2(9Z,12Z));PI(20:3(8Z,11Z,14Z)/18:2(9Z,12Z));PI(20:4(5Z,8Z,11Z,14Z)/18:1(11Z));PI(20:4(5Z,8Z,11Z,14Z)/18:1…	HMDB0009795;HMDB0009804;HMDB0009832;HMDB0009833;HMDB0009844;HMDB0009845;HMDB0009854;HMDB0009855;HMDB0009883;HMDB0009890;HMDB0009895;HMDB0009896;HMDB0009901;HMDB0009902;HMDB0009908;HMDB0009916;HMDB0009918;HMDB0009796;HMDB0062586	0	-	-
neg-M886T496	8.88038e+08	1.66364e+08	1.34826e+08	1.18326e+08	1.3094e+08	3.23938e+08	3.37427e+08	2.65258e+08	1.73749e+08	1.60622e+08	2.8096e+08	3.15275e+08	1.14944	0.712617	0.393939	0.859489	0.640654	0.253583	0.445129	none	885.55	8.26924	1	1	PI 38:4; PI(18:0/20:4)	Lipids and lipid-like molecules	Glycerophospholipids	HMDB09815	C01194	(map00562)Inositol phosphate metabolism;(map00563)Glycosylphosphatidylinositol (GPI)-anchor biosynthesis;(map00564)Glycerophospholipid metabolism;(map01100)Metabolic pathways;(map04070)Phosphatidylinositol signaling system;(map04138)Autophagy - yeast;(map04140)Autophagy - animal;(map05152)Tuberculosis	18	PI(16:0/22:4(10Z,13Z,16Z,19Z));PI(16:0/22:4(7Z,10Z,13Z,16Z));PI(18:0/20:4(5Z,8Z,11Z,14Z));PI(18:0/20:4(8Z,11Z,14Z,17Z));PI(18:1(11Z)/20:3(5Z,8Z,11Z));PI(18:1(11Z)/20:3(8Z,11Z,14Z));PI(18:1(9Z)/20:3(5Z,8Z,11Z));PI(18:1(9Z)/20:3(8Z,11Z,14Z));PI(18:2(9Z,12Z)/20:2(11Z,14Z));PI(20:2(11Z,14Z)/18:2(9Z,12Z));PI(20:3(5Z,8Z,11Z)/18:1(11Z));PI(20:3(5Z,8Z,11Z)/18:1(9Z));PI(20:3(8Z,11Z,14Z)/18:1(11Z));PI(20:3…	HMDB0009793;HMDB0009794;HMDB0009815;HMDB0009816;HMDB0009830;HMDB0009831;HMDB0009842;HMDB0009843;HMDB0009853;HMDB0009877;HMDB0009881;HMDB0009882;HMDB0009888;HMDB0009889;HMDB0009894;HMDB0009900;HMDB0009912;HMDB0009914	0	-	-
neg-M88T50	3.12865e+07	6.00601e+07	5.79476e+07	5.68886e+07	6.11949e+07	1.21668e+08	5.50473e+07	5.35263e+07	5.81771e+07	3.59157e+07	5.36036e+07	3.28563e+07	1.34559	0.268294	0.132035	0.49565	0.316929	0.351785	0.182564	none	88.0404	0.840713	1	1	(alpha-D-mannosyl)7-beta-D-mannosyl-diacetylchitobiosyl-L-asparagine, isoform A (protein)	Organic acids and derivatives	Carboxylic acids and derivatives	HMDB0062251	C01401	(map00460)Cyanoamino acid metabolism	0	-	-	0	-	-
neg-M89T563	3.38497e+07	3.61066e+07	3.44438e+07	3.42726e+07	3.38966e+07	3.27654e+07	4.02351e+07	4.44628e+07	3.77492e+07	3.30605e+07	3.48705e+07	3.23476e+07	0.921917	0.198598	0.393939	0.415675	0.640654	0.463066	0.0328507	none	88.988	9.38362	1	1	Oxalic acid	Organic acids and derivatives	Carboxylic acids and derivatives	HMDB0002329	C00209	(map00625)Chloroalkane and chloroalkene degradation;(map00630)Glyoxylate and dicarboxylate metabolism;(map01100)Metabolic pathways;(map01120)Microbial metabolism in diverse environments	1	Oxalic acid	HMDB0002329	1	Oxalate	C00209
neg-M89T57_3	4.35042e+09	5.61243e+09	6.03611e+09	5.89806e+09	5.88399e+09	6.17873e+09	5.02929e+09	3.30273e+09	4.96434e+09	5.93706e+09	5.83388e+09	5.90203e+09	1.09656	0.351254	0.393939	0.584681	0.640654	0.523698	0.035615	none	89.0243	0.945755	1	1	Dimethyl carbonate	Organic acids and derivatives	Organic carbonic acids and derivatives	HMDB0029580	null	-	8	L-Lactic acid;Hydroxypropionic acid;Glyceraldehyde;D-Lactic acid;Dihydroxyacetone;Dimethyl carbonate;Monoethyl carbonate;Methoxyacetic acid	HMDB0000190;HMDB0000700;HMDB0001051;HMDB0001311;HMDB0001882;HMDB0029580;HMDB0031232;HMDB0041929	8	Glycerone;(S)-Lactate;(R)-Lactate;D-Glyceraldehyde;3-Hydroxypropanoate;Lactate;Glyceraldehyde;L-Glyceraldehyde	C00184;C00186;C00256;C00577;C01013;C01432;C02154;C02426
neg-M91T233	3.50487e+06	2.34429e+06	2.43731e+06	2.25859e+06	2.45265e+06	2.52475e+06	437104	307820	437116	2.06058e+06	2.09676e+06	1.8632e+06	2.15512	0.0344513	0.0021645	0.148002	0.0191181	1.78819	0.0676812	up	91.0551	3.87748	1	1	Toluene	Benzenoids	Benzene and substituted derivatives	HMDB0034168	C01455	(map00623)Toluene degradation;(map01100)Metabolic pathways;(map01120)Microbial metabolism in diverse environments;(map01220)Degradation of aromatic compounds	1	Toluene	HMDB0034168	1	Toluene	C01455
neg-M97T45	1.45889e+08	1.04041e+08	1.36615e+08	1.1547e+08	1.12363e+08	1.28617e+08	1.64802e+08	7.94393e+07	1.52539e+08	1.21239e+08	1.29398e+08	1.14311e+08	0.975406	0.962388	0.699134	0.982871	0.875016	0.040354	0.0622053	none	96.9694	0.749069	1	1	Phosphoric acid	Homogeneous non-metal compounds	Non-metal oxoanionic compounds	HMDB0002142	C00009	(map00190)Oxidative phosphorylation;(map00195)Photosynthesis;(map00550)Peptidoglycan biosynthesis;(map01100)Metabolic pathways;(map02010)ABC transporters;(map02020)Two-component system;(map02024)Quorum sensing;(map04111)Cell cycle - yeast;(map04978)Mineral absorption;(map05012)Parkinson's disease	1	Phosphoric acid	HMDB0002142	2	Orthophosphate;Potassium_acetate	C00009;C12554
neg-M97T560	5.20233e+06	5.15875e+06	5.13726e+06	5.17062e+06	5.05778e+06	5.10844e+06	5.74037e+06	6.72951e+06	5.94426e+06	5.48137e+06	5.59791e+06	5.15962e+06	0.889826	0.0271687	0.00865801	0.130948	0.0506076	0.574839	0.0493055	none	96.96	9.33237	1	1	1,2-Dichloroethane	Organohalogen compounds	Organochlorides	HMDB0029571	C06752	(map00625)Chloroalkane and chloroalkene degradation;(map01100)Metabolic pathways;(map01120)Microbial metabolism in diverse environments;(map05204)Chemical carcinogenesis	0	-	-	0	-	-
neg-M99T65	1.45066e+07	1.07538e+07	1.36719e+07	1.26617e+07	1.21227e+07	2.18181e+07	2.02974e+07	1.0485e+07	1.20669e+07	1.21643e+07	1.14786e+07	1.10968e+07	1.10241	0.501861	0.24026	0.715749	0.471335	0.291064	0.39146	none	99.0085	1.09108	1	1	Succinic anhydride	Organoheterocyclic compounds	Oxolanes	HMDB0032523	C19524	-	1	Succinic anhydride	HMDB0032523	1	Succinic_anhydride	C19524
pos-M100T200	1.72229e+07	1.11052e+07	1.09379e+07	1.06691e+07	1.27381e+07	1.19642e+07	1.42131e+07	1.52867e+07	1.31916e+07	1.76402e+07	1.23807e+07	1.20969e+07	0.880062	0.184776	0.0930736	0.397742	0.249167	0.44786	0.227705	none	100.112	3.32756	1	1	Cyclohexylamine	Organic nitrogen compounds	Organonitrogen compounds	HMDB0031404	C00571	(map00930)Caprolactam degradation;(map01120)Microbial metabolism in diverse environments	3	Cyclohexylamine;2-Methylpiperidine;3-Methylcyclopentene	HMDB0031404;HMDB0032416;HMDB0031544	1	Cyclohexylamine	C00571
pos-M100T570	3.79513e+07	3.95196e+07	3.99293e+07	4.03488e+07	3.86428e+07	3.67547e+07	3.91575e+07	4.39891e+07	3.96695e+07	3.7823e+07	3.72794e+07	3.60538e+07	0.99647	0.950917	0.699134	0.977611	0.875016	0.184725	0.0701985	none	100.112	9.49335	1	1	Cyclohexylamine	Organic nitrogen compounds	Organonitrogen compounds	HMDB0031404	C00571	(map00930)Caprolactam degradation;(map01120)Microbial metabolism in diverse environments	3	Cyclohexylamine;2-Methylpiperidine;3-Methylcyclopentene	HMDB0031404;HMDB0032416;HMDB0031544	1	Cyclohexylamine	C00571
pos-M100T594	1.27833e+07	3.01895e+07	1.26223e+07	2.9351e+07	1.27549e+07	1.36221e+07	1.38143e+07	1.66975e+07	3.28445e+07	1.34695e+07	1.37564e+07	3.11465e+07	0.914518	0.709557	0.179654	0.857985	0.389262	0.202868	0.444278	none	100.112	9.90412	1	1	Cyclohexylamine	Organic nitrogen compounds	Organonitrogen compounds	HMDB0031404	C00571	(map00930)Caprolactam degradation;(map01120)Microbial metabolism in diverse environments	3	Cyclohexylamine;2-Methylpiperidine;3-Methylcyclopentene	HMDB0031404;HMDB0032416;HMDB0031544	1	Cyclohexylamine	C00571
pos-M104T53	3.71641e+09	3.43888e+09	3.05139e+09	3.34781e+09	2.91802e+09	3.35801e+09	3.13629e+09	2.79344e+09	3.02927e+09	3.56839e+09	3.51765e+09	3.21449e+09	1.02965	0.579405	0.699134	0.773994	0.875016	0.25222	0.0732159	none	104.107	0.889774	1	1	Choline	Organic nitrogen compounds	Organonitrogen compounds	HMDB0000097	C00114	(map00260)Glycine, serine and threonine metabolism;(map00564)Glycerophospholipid metabolism;(map01100)Metabolic pathways;(map02010)ABC transporters;(map04725)Cholinergic synapse;(map04976)Bile secretion;(map05231)Choline metabolism in cancer	13	Neurine;Iso-Valeraldehyde;Prenol;3-Methyl-3-buten-1-ol;Pentanal;(S)-2-Methylbutanal;(卤)-2-Methylbutanal;(E)-2-Penten-1-ol;1-Penten-3-ol;Isoprenyl alcohol;2-Pentanone;2-Methyl-2-buten-1-ol;xi-3-Methyl-3-buten-2-ol	HMDB0031259;HMDB0006478;HMDB0030124;HMDB0030126;HMDB0031206;HMDB0031525;HMDB0031526;HMDB0031604;HMDB0031605;HMDB0033854;HMDB0034235;HMDB0034465;HMDB0039779	6	Prenol;Pentan-2-one;Cyclopentanol;2-Methylbutanal;3-Methylbutanal;Isoprenyl_alcohol	C01390;C01949;C02020;C02223;C07329;C21402
pos-M112T92	1.89155e+08	1.233e+08	1.3968e+08	1.31096e+08	1.39936e+08	1.49791e+08	1.42363e+08	1.0471e+08	1.45059e+08	1.14909e+08	1.07361e+08	1.10991e+08	1.20343	0.0542878	0.132035	0.190511	0.316929	0.708819	0.0856233	none	112.05	1.53172	1	1	Cytosine	Organoheterocyclic compounds	Diazines	HMDB0000630	C00380	(map00240)Pyrimidine metabolism;(map01100)Metabolic pathways	1	Cytosine	HMDB0000630	1	Cytosine	C00380
pos-M114T214	4.98166e+07	4.22749e+07	4.39031e+07	4.14058e+07	4.41561e+07	4.50636e+07	4.42614e+07	4.54788e+07	4.38556e+07	3.81308e+07	4.78668e+07	4.92039e+07	0.991899	0.885717	0.699134	0.950597	0.875016	0.0373459	0.0875821	none	114.091	3.56682	1	1	.epsilon.-Caprolactam	Unknown	-	NA	C06593	(map00930)Caprolactam degradation;(map01100)Metabolic pathways;(map01120)Microbial metabolism in diverse environments	11	2,5-Dihydro-2,4,5-trimethyloxazole;1-Piperidinecarboxaldehyde;2-Acetylpyrrolidine;Epsilon-caprolactam;2-Methyl-2-cyclopenten-1-one;3-Methyl-2-cyclopenten-1-one;2,4-Dimethylfuran;2,5-Dimethylfuran;(E,E)-2,4-Hexadienal;2-Ethylfuran;3-Ethylfuran	HMDB0031199;HMDB0031702;HMDB0037293;HMDB0062769;HMDB0031545;HMDB0031546;HMDB0032965;HMDB0033182;HMDB0034729;HMDB0040587;HMDB0040588	3	epsilon-Caprolactam;Cyclohex-2-enone;2,4-Hexadienal	C06593;C02395;C19249
pos-M114T64	5.76336e+07	1.04897e+08	1.164e+08	1.06643e+08	9.20023e+07	1.18256e+08	1.1323e+08	9.20709e+07	1.18709e+08	1.19961e+08	1.18042e+08	7.07117e+07	0.941693	0.63019	0.393939	0.808512	0.640654	0.22002	0.115198	none	114.066	1.07247	1	1	Creatinine	Organic acids and derivatives	Carboxylic acids and derivatives	HMDB0000562	C00791	(map00330)Arginine and proline metabolism;(map01100)Metabolic pathways	1	Creatinine	HMDB0000562	2	Creatinine;3-(N-Nitrosomethylamino)propionitrile	C00791;C19280
pos-M114T82	2.93153e+08	5.61694e+08	4.23635e+08	5.56031e+08	4.02482e+08	4.28498e+08	4.11068e+08	3.34514e+08	4.14008e+08	4.43531e+08	3.48861e+08	4.34901e+08	1.11673	0.42206	0.588745	0.648951	0.80763	0.294433	0.222957	none	114.066	1.36592	1	1	Creatinine	Organic acids and derivatives	Carboxylic acids and derivatives	HMDB0000562	C00791	(map00330)Arginine and proline metabolism;(map01100)Metabolic pathways	1	Creatinine	HMDB0000562	2	Creatinine;3-(N-Nitrosomethylamino)propionitrile	C00791;C19280
pos-M116T113	6.23587e+07	2.97861e+07	1.78394e+07	1.79528e+07	1.88012e+07	2.09652e+07	2.56697e+07	6.06973e+07	5.07661e+07	2.56384e+07	3.1331e+07	2.8115e+07	0.754682	0.210037	0.179654	0.429837	0.389262	0.66834	0.411844	none	116.107	1.8913	1	1	N-Methyltrimethylacetamide	Unknown	-	NA	NA	-	15	N-(3-Methylbutyl)acetamide;N-(2-Methylpropyl)acetamide;Cyclohexanone;2-Methyl-4-pentenal;4-Methyl-2-pentenal;2-Hexenal;3-Hexenal;(Z)-3-Hexenal;4-Methyl-3-penten-2-one, 9CI;4-Methyl-4-penten-2-one;(E)-4-Hexenal;2-Methyl-2-pentenal;4-Hexen-3-one;(Z)-2-Hexenal;(Z)-4-Hexenal	HMDB0031651;HMDB0034203;HMDB0003315;HMDB0030332;HMDB0031196;HMDB0031496;HMDB0031497;HMDB0031498;HMDB0031563;HMDB0031564;HMDB0033549;HMDB0033714;HMDB0035239;HMDB0040264;HMDB0040271	3	Cyclohexanone;(E)-2-Hexenal;3-Hexenal	C00414;C08497;C16310
pos-M116T194	3.40049e+07	1.83374e+07	1.82178e+07	1.75508e+07	2.472e+07	1.87479e+07	2.11199e+07	2.39614e+07	2.16148e+07	1.95243e+07	1.9175e+07	2.06473e+07	1.04392	0.898952	0.393939	0.956622	0.640654	0.136948	0.114731	none	116.107	3.23922	1	1	trans-4-Aminocyclohexanol	Unknown	-	NA	NA	-	15	N-(3-Methylbutyl)acetamide;N-(2-Methylpropyl)acetamide;Cyclohexanone;2-Methyl-4-pentenal;4-Methyl-2-pentenal;2-Hexenal;3-Hexenal;(Z)-3-Hexenal;4-Methyl-3-penten-2-one, 9CI;4-Methyl-4-penten-2-one;(E)-4-Hexenal;2-Methyl-2-pentenal;4-Hexen-3-one;(Z)-2-Hexenal;(Z)-4-Hexenal	HMDB0031651;HMDB0034203;HMDB0003315;HMDB0030332;HMDB0031196;HMDB0031496;HMDB0031497;HMDB0031498;HMDB0031563;HMDB0031564;HMDB0033549;HMDB0033714;HMDB0035239;HMDB0040264;HMDB0040271	3	Cyclohexanone;(E)-2-Hexenal;3-Hexenal	C00414;C08497;C16310
pos-M116T55	7.14123e+07	6.0914e+07	6.6351e+07	5.95848e+07	6.93937e+07	6.4335e+07	5.97631e+07	5.11939e+07	6.26914e+07	6.69991e+07	6.46892e+07	6.281e+07	1.06477	0.216186	0.393939	0.436729	0.640654	0.244879	0.0779202	none	116.07	0.917374	1	1	Proline	Organic acids and derivatives	Carboxylic acids and derivatives	HMDB0000162	C00148	(map00330)Arginine and proline metabolism;(map00332)Carbapenem biosynthesis;(map00401)Novobiocin biosynthesis;(map00404)Staurosporine biosynthesis;(map00970)Aminoacyl-tRNA biosynthesis;(map01100)Metabolic pathways;(map01110)Biosynthesis of secondary metabolites;(map01130)Biosynthesis of antibiotics;(map01230)Biosynthesis of amino acids;(map02010)ABC transporters;(map04974)Protein digestion and ab…	8	L-Proline;D-Proline;Acetamidopropanal;4-Amino-2-methylenebutanoic acid;Pterolactam;2-Furanmethanol;5-Methyl-2(3H)-furanone;5-Hydroxy-4-pentenoic acid d-lactone	HMDB0000162;HMDB0003411;HMDB0012880;HMDB0030409;HMDB0034208;HMDB0013742;HMDB0029609;HMDB0040145	6	L-Proline;D-Proline;Proline;3-Acetamidopropanal;Furfuryl_alcohol;Tulipalin_A	C00148;C00763;C16435;C18170;C20441;C20578
pos-M118T53	3.38091e+08	3.23509e+08	3.35708e+08	3.196e+08	3.29388e+08	3.41148e+08	3.19021e+08	2.70089e+08	3.16573e+08	2.92557e+08	3.0592e+08	2.85985e+08	1.11021	0.00809807	0.0021645	0.0725371	0.0191181	0.617283	0.0409499	none	118.086	0.875097	1	1	Betaine	Organic acids and derivatives	Carboxylic acids and derivatives	HMDB0000043	C00719	(map00260)Glycine, serine and threonine metabolism;(map01100)Metabolic pathways;(map02010)ABC transporters	23	Betaine;L-Valine;Vaporole;N-Methyl-a-aminoisobutyric acid;5-Aminopentanoic acid;Norvaline;Amyl Nitrite;Senecioic acid;Tiglic acid;2-Ethylacrylic acid;3-Methylbutyrolactone;Glutaral;Angelic acid;Dihydro-2-methyl-3(2H)-furanone;2,3-Pentanedione;4-Pentenoic acid;2,4-Pentanedione;Isopropenyl acetate;Methyl methacrylate;2-Pentenoic acid;Dihydro-5-methyl-2(3H)-furanone;Ethyl acrylate;Dihydro-3-methyl-2…	HMDB0000043;HMDB0000883;HMDB0001382;HMDB0002141;HMDB0003355;HMDB0013716;HMDB0015550;HMDB0000509;HMDB0001470;HMDB0001862;HMDB0002167;HMDB0029599;HMDB0029608;HMDB0031178;HMDB0031598;HMDB0031602;HMDB0031648;HMDB0032351;HMDB0032385;HMDB0032459;HMDB0033840;HMDB0033978;HMDB0035143	16	L-Valine;5-Aminopentanoate;Betaine;D-Norvaline;L-Norvaline;2-Amino-2-methylbutanoate;D-Valine;Amyl_nitrite;4-Methylaminobutyrate;Valine;5-Valerolactone;Tiglic_acid;Glutaral;Methyl_methacrylate;Pentane-2,4-dione;Ethyl_acrylate	C00183;C00431;C00719;C01799;C01826;C03571;C06417;C07457;C15987;C16436;C02240;C08279;C12518;C14527;C15499;C19238
pos-M119T306_2	1.44152e+08	1.29942e+08	1.2528e+08	1.94228e+08	1.55745e+08	1.25759e+08	1.56211e+08	1.95326e+08	1.70907e+08	1.34397e+08	1.01886e+08	1.44955e+08	0.968376	0.834184	0.484848	0.925834	0.721459	0.326503	0.0680665	none	119.085	5.09616	1	1	alpha-Methylstyrene	Benzenoids	Benzene and substituted derivatives	HMDB0059899	C14395	-	2	Indane;alpha-Methylstyrene	HMDB0059837;HMDB0059899	2	alpha-Methylstyrene;Vinyl_toluene	C14395;C19549
pos-M123T167_3	1.15963e+09	2.15528e+09	2.29297e+09	2.27407e+09	1.26092e+09	1.45951e+09	8.41765e+08	6.15696e+08	6.93277e+08	1.91798e+09	1.98652e+09	1.17064e+09	1.46728	0.0991026	0.0930736	0.270035	0.249167	0.943811	0.0618889	none	123.055	2.78103	1	1	Niacinamide	Organoheterocyclic compounds	Pyridines and derivatives	HMDB0001406	C00153	(map00760)Nicotinate and nicotinamide metabolism;(map01100)Metabolic pathways;(map04212)Longevity regulating pathway - worm;(map04977)Vitamin digestion and absorption	2	Niacinamide;2-Acetylpyrazine	HMDB0001406;HMDB0031861	3	Nicotinamide;Picolinamide;Isonicotineamide	C00153;C01950;C02421
pos-M123T45	168833	281931	179081	217540	220122	323706	315816	167030	228785	258780	433822	306919	0.813027	0.282751	0.393939	0.511847	0.640654	0.657451	0.219343	none	123.04	0.746787	1	1	Niacinamide	Organoheterocyclic compounds	Pyridines and derivatives	HMDB0001406	C00153	(map00760)Nicotinate and nicotinamide metabolism;(map01100)Metabolic pathways;(map04212)Longevity regulating pathway - worm;(map04977)Vitamin digestion and absorption	0	-	-	0	-	-
pos-M123T598	351665	433096	51026.4	418837	327742	375402	370043	415548	323464	398534	363411	339784	0.885554	0.413529	0.937229	0.641173	0.998221	0.694439	0.142657	none	123.04	9.97069	1	1	Niacinamide	Organoheterocyclic compounds	Pyridines and derivatives	HMDB0001406	C00153	(map00760)Nicotinate and nicotinamide metabolism;(map01100)Metabolic pathways;(map04212)Longevity regulating pathway - worm;(map04977)Vitamin digestion and absorption	0	-	-	0	-	-
pos-M123T64	3.57082e+06	935549	3.20229e+06	2.83993e+06	4.45074e+06	3.28955e+06	3.72532e+06	2.29571e+06	3.08307e+06	4.1701e+06	1.0619e+06	3.63997e+06	1.0174	0.980718	0.937229	0.991494	0.998221	0.0674977	0.441849	none	123.044	1.06126	1	1	Niacinamide	Organoheterocyclic compounds	Pyridines and derivatives	HMDB0001406	C00153	(map00760)Nicotinate and nicotinamide metabolism;(map01100)Metabolic pathways;(map04212)Longevity regulating pathway - worm;(map04977)Vitamin digestion and absorption	5	Benzoic acid;4-Hydroxybenzaldehyde;3-(2-Furanyl)-2-propenal;2-Hydroxybenzaldehyde;1-Methylpyrrolinium	HMDB0001870;HMDB0011718;HMDB0032918;HMDB0034170;HMDB0060253	7	Benzoate;Aromatic_acid;4-Hydroxybenzaldehyde;3-Hydroxybenzaldehyde;Salicylaldehyde;Tropolone;1-Methylpyrrolinium	C00180;C00539;C00633;C03067;C06202;C15474;C06178
pos-M123T93	1.88127e+07	1.74537e+07	1.89516e+07	1.84932e+07	1.95219e+07	2.0649e+07	1.94577e+07	1.29888e+07	1.95732e+07	2.09693e+07	2.1322e+07	2.01435e+07	0.994997	0.934989	0.24026	0.97074	0.471335	0.326324	0.0351746	none	123.044	1.55689	1	1	Benzoic acid	Benzenoids	Benzene and substituted derivatives	HMDB0001870	C00180	(map00360)Phenylalanine metabolism;(map00362)Benzoate degradation;(map00621)Dioxin degradation;(map00623)Toluene degradation;(map00627)Aminobenzoate degradation;(map01063)Biosynthesis of alkaloids derived from shikimate pathway;(map01100)Metabolic pathways;(map01110)Biosynthesis of secondary metabolites;(map01120)Microbial metabolism in diverse environments;(map01220)Degradation of aromatic compo…	5	Benzoic acid;4-Hydroxybenzaldehyde;3-(2-Furanyl)-2-propenal;2-Hydroxybenzaldehyde;1-Methylpyrrolinium	HMDB0001870;HMDB0011718;HMDB0032918;HMDB0034170;HMDB0060253	7	Benzoate;Aromatic_acid;4-Hydroxybenzaldehyde;3-Hydroxybenzaldehyde;Salicylaldehyde;Tropolone;1-Methylpyrrolinium	C00180;C00539;C00633;C03067;C06202;C15474;C06178
pos-M124T45	2.39172e+06	5.0429e+06	3.41008e+06	3.75527e+06	3.27048e+06	5.14822e+06	5.64e+06	3.33011e+06	5.07926e+06	6.03868e+06	6.76991e+06	6.11167e+06	0.698178	0.0405028	0.0411255	0.161191	0.141051	1.17914	0.110477	none	124.024	0.746098	1	1	Isonicotinic acid	Organoheterocyclic compounds	Pyridines and derivatives	HMDB0060665	C07446	(map00983)Drug metabolism - other enzymes	0	-	-	4	Piperazine_phosphate;alpha,beta-Didehydrotryptophan;Vasicinone;IPA_imine	C12839;C06732;C10744;C21124
pos-M127T179	1.21395e+07	9.59047e+07	9.48166e+07	5.57559e+07	5.60046e+07	8.81729e+07	1.11134e+08	6.21808e+07	1.03842e+08	8.9173e+07	4.3865e+07	8.87756e+07	0.807251	0.353649	0.393939	0.586535	0.640654	0.561302	0.493261	none	127.039	2.98637	1	1	1,2,4-Benzenetriol	Unknown	-	NA	C02814	(map00361)Chlorocyclohexane and chlorobenzene degradation;(map00362)Benzoate degradation;(map00627)Aminobenzoate degradation;(map01100)Metabolic pathways;(map01120)Microbial metabolism in diverse environments	8	1,2,3-Trihydroxybenzene;1,3,5-Trihydroxybenzene;Methyl 2-furoate;Maltol;4-Hydroxy-2H-pyran-3-carboxaldehyde;(Z)-Tamarindienal;5-Hydroxymethyl-2-furancarboxaldehyde;5-Methylfuran-2-carboxylic acid	HMDB0013674;HMDB0013675;HMDB0029750;HMDB0030776;HMDB0031256;HMDB0032651;HMDB0034355;HMDB0059735	7	1,2,3-Trihydroxybenzene;Phloroglucinol;Triacetate_lactone;Benzene-1,2,4-triol;5-Hydroxymethyl-2-furaldehyde;Maltol;4-Hydroxy-5-methyl-2-methylenefuran-3(2H)-one	C01108;C02183;C02752;C02814;C11101;C11918;C20718
pos-M127T194	6.96952e+06	1.76971e+07	1.84785e+07	7.12486e+06	7.02578e+06	7.13911e+06	6.52145e+06	6.94486e+06	1.54554e+07	1.63748e+07	1.78163e+07	6.88661e+06	0.920508	0.753265	0.484848	0.882365	0.721459	0.368196	0.475018	none	127.05	3.2411	1	1	Thymine	Organoheterocyclic compounds	Diazines	HMDB0000262	C00178	(map00240)Pyrimidine metabolism;(map01100)Metabolic pathways	3	Thymine;Imidazoleacetic acid;1H-Imidazole-1-acetic acid	HMDB0000262;HMDB0002024;HMDB0029736	2	Thymine;Imidazole-4-acetate	C00178;C02835
pos-M127T44_1	1.39389e+07	1.13931e+07	1.91617e+07	1.09362e+07	1.20923e+07	1.21394e+07	1.78488e+07	1.4645e+07	1.91049e+07	1.2279e+07	1.17998e+07	1.74534e+07	0.855373	0.210941	0.24026	0.430927	0.471335	0.522985	0.0887187	none	127.039	0.736047	1	1	1,2,4-Benzenetriol	Unknown	-	NA	C02814	(map00361)Chlorocyclohexane and chlorobenzene degradation;(map00362)Benzoate degradation;(map00627)Aminobenzoate degradation;(map01100)Metabolic pathways;(map01120)Microbial metabolism in diverse environments	8	1,2,3-Trihydroxybenzene;1,3,5-Trihydroxybenzene;Methyl 2-furoate;Maltol;4-Hydroxy-2H-pyran-3-carboxaldehyde;(Z)-Tamarindienal;5-Hydroxymethyl-2-furancarboxaldehyde;5-Methylfuran-2-carboxylic acid	HMDB0013674;HMDB0013675;HMDB0029750;HMDB0030776;HMDB0031256;HMDB0032651;HMDB0034355;HMDB0059735	7	1,2,3-Trihydroxybenzene;Phloroglucinol;Triacetate_lactone;Benzene-1,2,4-triol;5-Hydroxymethyl-2-furaldehyde;Maltol;4-Hydroxy-5-methyl-2-methylenefuran-3(2H)-one	C01108;C02183;C02752;C02814;C11101;C11918;C20718
pos-M127T83	2.52918e+07	2.74648e+07	4.40365e+07	2.99347e+07	4.1089e+07	6.64082e+07	4.87931e+07	2.97606e+07	3.11683e+07	2.67649e+07	5.71393e+07	3.49937e+07	1.02452	0.979095	0.937229	0.990546	0.998221	0.0661313	0.434109	none	127.039	1.3769	1	1	1,3,5-Benzenetriol	Organoheterocyclic compounds	Pteridines and derivatives	HMDB0002215	C02183	(map00627)Aminobenzoate degradation;(map01120)Microbial metabolism in diverse environments	8	1,2,3-Trihydroxybenzene;1,3,5-Trihydroxybenzene;Methyl 2-furoate;Maltol;4-Hydroxy-2H-pyran-3-carboxaldehyde;(Z)-Tamarindienal;5-Hydroxymethyl-2-furancarboxaldehyde;5-Methylfuran-2-carboxylic acid	HMDB0013674;HMDB0013675;HMDB0029750;HMDB0030776;HMDB0031256;HMDB0032651;HMDB0034355;HMDB0059735	7	1,2,3-Trihydroxybenzene;Phloroglucinol;Triacetate_lactone;Benzene-1,2,4-triol;5-Hydroxymethyl-2-furaldehyde;Maltol;4-Hydroxy-5-methyl-2-methylenefuran-3(2H)-one	C01108;C02183;C02752;C02814;C11101;C11918;C20718
pos-M128T44_2	2.46114e+07	2.24334e+07	2.56342e+07	2.23114e+07	2.2878e+07	2.19108e+07	2.95467e+07	2.78934e+07	2.7473e+07	2.37466e+07	2.29016e+07	2.12752e+07	0.914567	0.19548	0.24026	0.411652	0.471335	0.456651	0.0493697	none	128.07	0.729796	1	1	(??)-4-Methylene-2-pyrrolidinecarboxylic acid	Unknown	Unknown	-	-	-	10	D-1-Piperideine-2-carboxylic acid;(S)-2,3,4,5-Tetrahydropiperidine-2-carboxylate;(卤)-4-Methylene-2-pyrrolidinecarboxylic acid;(S)-2,3,4,5-tetrahydropyridine-2-carboxylate;Pyrocatechol;Hydroquinone;(E,E)-2,4-Hexadienedial;1,3-Benzenediol;5-Methyl-2-furancarboxaldehyde;2-Acetylfuran	HMDB0001084;HMDB0012130;HMDB0029434;HMDB0059657;HMDB0000957;HMDB0002434;HMDB0031180;HMDB0032037;HMDB0033002;HMDB0033127	12	(S)-2,3,4,5-Tetrahydropyridine-2-carboxylate;delta1-Piperideine-2-carboxylate;L-Baikiain;alpha-(Methylenecyclopropyl)glycine;Guvacine;Isoguvacine;Catechol;Hydroquinone;Resorcinol;Benzenediol;5-Methyl-2-furaldehyde;Catechol	C00450;C04092;C08268;C08292;C10149;C13694;C00090;C00530;C01751;C01785;C11115;C15571
pos-M128T575	1.22178e+07	1.54484e+07	1.13777e+07	1.14536e+07	1.4996e+07	1.23011e+07	1.36002e+07	1.49204e+07	1.62384e+07	1.12745e+07	1.26925e+07	1.53198e+07	0.925621	0.342457	0.484848	0.575411	0.721459	0.285269	0.282188	none	128.143	9.58347	1	1	DL-Coniine	Unknown	-	NA	NA	-	6	(S)-2-Propylpiperidine;1,3-Octadiene;2-(Methylenebutyl)-cyclopropane;2,4-Octadiene;Dimethylhexa-1,4-diene;2,5-Dimethyl-2,4-hexadiene	HMDB0030285;HMDB0040966;HMDB0061899;HMDB0061900;HMDB0061901;HMDB0061902	1	Coniine	C06523
pos-M130T46_1	5.43481e+07	7.4164e+07	4.98813e+07	4.535e+07	4.63918e+07	7.65704e+07	4.02581e+07	6.20189e+07	7.6054e+07	7.48815e+07	6.4138e+07	3.75206e+07	0.97699	0.954886	1	0.979303	1	0.0276437	0.218863	none	130.05	0.759191	1	1	L-5-Oxoproline	Organic acids and derivatives	Carboxylic acids and derivatives	HMDB0000267	C01879	(map00480)Glutathione metabolism	12	(3R,5S)-1-pyrroline-3-hydroxy-5-carboxylic Acid;Pyroglutamic acid;Pyrrolidonecarboxylic acid;Pyrroline hydroxycarboxylic acid;N-Acryloylglycine;1-Pyrroline-4-hydroxy-2-carboxylate;5-Oxoprolinate;dimethadione;3-Furoic acid;2-Furoic acid;3-Hydroxy-2H-pyran-2-one;2,3-Dihydroxy-2,4-cyclopentadien-1-one	HMDB0062585;HMDB0000267;HMDB0000805;HMDB0001369;HMDB0001843;HMDB0002234;HMDB0060262;HMDB0061093;HMDB0000444;HMDB0000617;HMDB0032994;HMDB0039437	6	4-Oxoproline;Pidolic_acid;5-Oxo-D-proline;L-1-Pyrroline-3-hydroxy-5-carboxylate;1-Pyrroline-4-hydroxy-2-carboxylate;2-Furoate	C01877;C01879;C02237;C04281;C04282;C01546
pos-M130T46_2	3.02647e+07	3.04947e+07	5.95148e+07	2.92374e+07	2.84245e+07	7.1804e+07	2.18705e+07	2.38271e+07	5.00901e+07	5.54147e+07	6.87272e+07	2.46552e+07	1.02108	0.859553	0.484848	0.939075	0.721459	0.348657	0.419021	none	130.086	0.77162	1	1	D-Pipecolinic acid	Organic acids and derivatives	Carboxylic acids and derivatives	HMDB0005960	NA	-	20	Pipecolic acid;L-Pipecolic acid;N4-Acetylaminobutanal;D-Pipecolic acid;Vigabatrin;L-trans-4-Methyl-2-pyrrolidinecarboxylic acid;2-Pyrrolidineacetic acid;3-Acetamidobutanal;(2E)-Decenoyl-ACP;N-Methyl proline;trans-1,2-Dihydrobenzene-1,2-diol;(2E,4E)-2,4-Hexadienoic acid;1,2-Cyclohexanedione;3-Methyl-1,2-cyclopentanedione;(E)-4-Oxo-2-hexen-1-al;2,5-Dimethyl-3(2H)-furanone;Syoyualdehyde;2-(Methoxyme…	HMDB0000070;HMDB0000716;HMDB0004226;HMDB0005960;HMDB0015212;HMDB0029435;HMDB0029444;HMDB0059649;HMDB0062225;HMDB0094696;HMDB0001164;HMDB0029581;HMDB0031344;HMDB0031543;HMDB0031759;HMDB0032233;HMDB0033569;HMDB0034247;HMDB0039778;HMDB0040260	11	L-Pipecolate;1-Aminocyclopentanecarboxylate;N4-Acetylaminobutanal;Vigabatrin;trans-3-Aminocyclopentane-1-carboxylic_acid;Cyclohexane-1,3-dione;cis-1,2-Dihydrobenzene-1,2-diol;trans-1,2-Dihydrobenzene-1,2-diol;Cyclohexane-1,2-dione;1,4-Cyclohexanedione;Parasorbic_acid	C00408;C03969;C05936;C07500;C13696;C01066;C04091;C04221;C06105;C08063;C08502
pos-M131T197	6.99426e+06	1.2286e+07	7.6373e+06	7.42458e+06	1.03819e+07	8.10092e+06	8.37386e+06	9.39193e+06	8.42933e+06	7.97002e+06	8.11172e+06	8.42541e+06	1.04187	0.829101	0.484848	0.922381	0.721459	0.149153	0.118473	none	131.118	3.27693	1	1	DL-Norleucinamide	Unknown	-	NA	NA	-	6	N-Acetylputrescine;N-Acetylputrescinium;2,5-Dihydro-2,4,5-trimethyloxazole;1-Piperidinecarboxaldehyde;2-Acetylpyrrolidine;Epsilon-caprolactam	HMDB0002064;HMDB0060268;HMDB0031199;HMDB0031702;HMDB0037293;HMDB0062769	3	N-Acetylputrescine;N-Nitrosodi-n-propylamine;epsilon-Caprolactam	C02714;C19279;C06593
pos-M132T56	2.77959e+08	2.66745e+08	3.0293e+08	2.50898e+08	3.00454e+08	3.04406e+08	2.68075e+08	2.16396e+08	2.66918e+08	2.67878e+08	2.5044e+08	2.73145e+08	1.10405	0.0678485	0.132035	0.214889	0.316929	0.342184	0.0785339	none	132.077	0.925751	1	1	Creatine	Organic acids and derivatives	Carboxylic acids and derivatives	HMDB0000064	C00300	(map00260)Glycine, serine and threonine metabolism;(map00330)Arginine and proline metabolism;(map01100)Metabolic pathways	5	Creatine;Beta-Guanidinopropionic acid;Dihydrouracil;N-Methylhydantoin;L-3-Cyanoalanine	HMDB0000064;HMDB0013222;HMDB0000076;HMDB0003646;HMDB0060245	7	Creatine;3-Guanidinopropanoate;5,6-Dihydrouracil;3-Cyano-L-alanine;N-Methylhydantoin;2,5-Dioxopiperazine;Muscimol	C00300;C03065;C00429;C02512;C02565;C02777;C08311
pos-M132T59	7.47198e+06	1.08759e+07	6.52446e+06	7.77244e+06	2.27904e+06	6.56318e+06	2.29883e+06	2.1547e+08	2.77866e+08	8.11957e+06	5.84427e+06	8.06939e+06	0.0801421	0.237555	0.393939	0.462374	0.640654	1.68776	0.432365	none	132.065	0.976781	1	1	Creatine	Organic acids and derivatives	Carboxylic acids and derivatives	HMDB0000064	C00300	(map00260)Glycine, serine and threonine metabolism;(map00330)Arginine and proline metabolism;(map01100)Metabolic pathways	14	4-Hydroxyproline;N-Acetyl-L-alanine;Propionylglycine;5-Aminolevulinic acid;L-Glutamic gamma-semialdehyde;3-Hydroxy-L-proline;4-Hydroxy-L-proline;5-Amino-2-oxopentanoic acid;4-Hydroxy-2-pyrrolidinecarboxylic acid;Trans-3-hydroxy-L-proline;cis-4-Hydroxy-D-proline;N-Acetyl-beta-alanine;Norfuraneol;cis-Acetylacrylate	HMDB0000725;HMDB0000766;HMDB0000783;HMDB0001149;HMDB0002104;HMDB0002113;HMDB0006055;HMDB0006272;HMDB0036576;HMDB0059659;HMDB0060460;HMDB0061880;HMDB0031859;HMDB0060461	15	5-Aminolevulinate;cis-4-Hydroxy-L-proline;N-Acetyl-beta-alanine;5-Amino-2-oxopentanoic_acid;Hydroxyproline;L-Glutamate_5-semialdehyde;2-Amino-4-oxopentanoic_acid;cis-4-Hydroxy-D-proline;trans-4-Hydroxy-D-proline;(S)-4-Amino-5-oxopentanoate;trans-3-Hydroxy-L-proline;cis-3-Hydroxy-L-proline;2-Hydroxy-2,4-pentadienoate;cis-Acetylacrylate;Tulipalin_B	C00430;C01015;C01073;C01110;C01157;C01165;C03341;C03440;C03651;C03741;C05147;C19706;C00596;C07091;C21187
pos-M132T96_3	1.37198e+09	1.4618e+09	1.56158e+09	1.53887e+09	1.59894e+09	1.60561e+09	1.37905e+09	1.00348e+09	1.33015e+09	1.53925e+09	1.58523e+09	1.48293e+09	1.0984	0.201779	0.24026	0.419952	0.471335	0.522968	0.0132741	none	132.102	1.5975	1	1	D-Alloisoleucine	Unknown	-	NA	NA	-	31	L-Isoleucine;L-Alloisoleucine;L-Leucine;L-Norleucine;Aminocaproic acid;Beta-Leucine;D-Leucine;3-Aminocaproic acid;(卤)-erythro-Isoleucine;6-Deoxyfagomine;N-(2-Hydroxyethyl)-morpholine;N-methylvaline;3,3,5-triiodo-L-thyronine-beta-D-glucuronoside;Delta-Hexanolactone;Gamma-Caprolactone;trans-Hex-2-enoic acid;Allyl propionate;2-Methyl-4-pentenoic acid;2,3-Hexanedione;3,4-Hexanedione;3-Hexenoic acid;4…	HMDB0000172;HMDB0000557;HMDB0000687;HMDB0001645;HMDB0001901;HMDB0003640;HMDB0013773;HMDB0029168;HMDB0033923;HMDB0036382;HMDB0060650;HMDB0061716;HMDB0062203;HMDB0000453;HMDB0003843;HMDB0010719;HMDB0029487;HMDB0031158;HMDB0031491;HMDB0031492;HMDB0031501;HMDB0031559;HMDB0031560;HMDB0031561;HMDB0031562;HMDB0032490;HMDB0033568;HMDB0039581;HMDB0040328;HMDB0060476;HMDB0061929	16	L-Leucine;L-Isoleucine;D-Leucine;L-Norleucine;6-Aminohexanoate;(3R)-beta-Leucine;D-Isoleucine;beta-Alaninebetaine;Isoleucine;Leucine;N,N-Diethylglycine;D-allo-Isoleucine;L-allo-Isoleucine;2-Hydroxycyclohexan-1-one;epsilon-Caprolactone;3-Hydroxycyclohexanone	C00123;C00407;C01570;C01933;C02378;C02486;C06418;C08263;C16434;C16439;C16647;C21092;C21096;C01147;C01880;C03228
pos-M133T46	5.97346e+06	1.03506e+07	8.96882e+06	8.40348e+06	8.83229e+06	1.15994e+07	5.50022e+06	5.01508e+06	5.21498e+06	9.0509e+06	9.86921e+06	8.78545e+06	1.24616	0.161613	0.24026	0.365939	0.471335	0.504086	0.372721	none	133.097	0.772562	1	1	DL-Ornithine	Unknown	-	HMDB0032455	C01602	-	8	Ornithine;D-Ornithine;L-Ornithine monochlorohydrate/ornithine;L-Proline;D-Proline;Acetamidopropanal;4-Amino-2-methylenebutanoic acid;Pterolactam	HMDB0000214;HMDB0003374;HMDB0032455;HMDB0000162;HMDB0003411;HMDB0012880;HMDB0030409;HMDB0034208	8	L-Ornithine;D-Ornithine;Ornithine;(2R,4S)-2,4-Diaminopentanoate;L-Proline;D-Proline;Proline;3-Acetamidopropanal	C00077;C00515;C01602;C03943;C00148;C00763;C16435;C18170
pos-M134T45	2.83838e+07	2.30127e+07	2.77149e+07	2.36368e+07	2.87948e+07	2.65352e+07	1.81416e+07	1.27632e+07	1.91819e+07	2.08119e+07	2.13867e+07	2.15899e+07	1.38817	0.00665065	0.0021645	0.0655637	0.0191181	1.08331	0.0789533	none	134.044	0.748689	1	1	D-Aspartic acid	Organic acids and derivatives	Carboxylic acids and derivatives	HMDB0006483	C00402	(map00250)Alanine, aspartate and glutamate metabolism	2	2-Aminoacrylic acid;3-Isoxazolidinone	HMDB0003609;HMDB0039426	4	Dehydroalanine;2-Oxazolidinone;Aminoacrylate;2-Iminopropanoate	C02218;C06695;C20253;C20904
pos-M134T52	5.9646e+07	5.11548e+07	5.83543e+07	4.99015e+07	6.17442e+07	5.84005e+07	6.90887e+07	6.64568e+07	7.24026e+07	6.00022e+07	5.80079e+07	6.11647e+07	0.876211	0.0257389	0.0649351	0.126802	0.19033	0.560439	0.073497	none	134.019	0.873397	1	1	Thiazolidine-2-carboxylic acid	Unknown	-	NA	NA	-	0	-	-	0	-	-
pos-M135T306	4.91524e+07	4.34522e+07	4.1859e+07	6.19513e+07	5.16447e+07	4.11958e+07	5.27123e+07	6.6297e+07	5.64253e+07	4.51903e+07	3.45504e+07	4.90799e+07	0.950701	0.716439	0.588745	0.861004	0.80763	0.333762	0.0485503	none	135.08	5.09616	1	1	3,4-Dimethylbenzaldehyde	Unknown	-	NA	NA	-	15	(4-Methylphenyl)acetaldehyde;Cinnamyl alcohol;trans-Cinnamyl alcohol;(Z)-4-(1-Propenyl)phenol;2-Phenylpropanal;4-Ethylbenzaldehyde;2,4-Dimethylbenzaldehyde;4'-Methylacetophenone;1-Phenyl-1-propanone;3-Phenylpropanal;Chavicol;7-Nonene-3,5-diyn-1-ol;o-Vinylanisole;Indan-1-ol;m-Methylacetophenone	HMDB0029639;HMDB0029697;HMDB0029698;HMDB0030839;HMDB0031626;HMDB0032024;HMDB0032142;HMDB0032608;HMDB0032623;HMDB0033716;HMDB0034107;HMDB0034563;HMDB0036441;HMDB0059601;HMDB0059895	5	Indan-1-ol;Cinnamyl_alcohol;Phenylacetone;Chavicol;Isochavicol	C01710;C02394;C15512;C16930;C20464
pos-M136T82	3.99753e+07	6.01945e+07	6.58161e+07	6.7678e+07	6.7321e+07	7.07474e+07	7.96768e+07	5.27746e+07	7.64465e+07	6.97095e+07	8.32973e+07	7.06261e+07	0.859435	0.181293	0.0930736	0.393072	0.249167	0.559328	0.0504862	none	136.048	1.36592	1	1	DL-Homocysteine	Organic acids and derivatives	Carboxylic acids and derivatives	HMDB0000742	C00155	(map00270)Cysteine and methionine metabolism;(map00920)Sulfur metabolism;(map01100)Metabolic pathways;(map01110)Biosynthesis of secondary metabolites;(map01230)Biosynthesis of amino acids;(map01523)Antifolate resistance;(map04621)NOD-like receptor signaling pathway	1	Creatinine	HMDB0000562	2	Creatinine;3-(N-Nitrosomethylamino)propionitrile	C00791;C19280
pos-M137T150	1.08609e+09	9.50894e+08	1.08696e+09	9.59432e+08	9.98569e+08	7.26081e+08	8.14438e+08	7.2545e+08	8.06917e+08	9.13904e+08	9.38599e+08	9.59751e+08	1.12579	0.160906	0.0930736	0.365051	0.249167	0.14651	0.437523	none	137.046	2.50593	1	1	Hypoxanthine	Organoheterocyclic compounds	Imidazopyrimidines	HMDB0000157	C00262	(map00230)Purine metabolism;(map01100)Metabolic pathways	8	Erythronic acid;Threonic acid;L-threonic Acid;1-Pentanesulfenothioic acid;Ethyl propyl disulfide;Ethyl isopropyl disulfide;Hypoxanthine;Allopurinol	HMDB0000613;HMDB0000943;HMDB0062620;HMDB0031160;HMDB0033053;HMDB0033054;HMDB0000157;HMDB0014581	2	Threonate;Hypoxanthine	C01620;C00262
pos-M137T95_3	2.48948e+09	2.48085e+09	2.69729e+09	2.53072e+09	2.73742e+09	2.7893e+09	1.40823e+09	1.0612e+09	1.3636e+09	2.4502e+09	2.41869e+09	2.36122e+09	1.42139	0.0420219	0.0021645	0.164501	0.0191181	1.03263	0.0313123	none	137.045	1.57986	1	1	Hypoxanthine	Organoheterocyclic compounds	Imidazopyrimidines	HMDB0000157	C00262	(map00230)Purine metabolism;(map01100)Metabolic pathways	8	Erythronic acid;Threonic acid;L-threonic Acid;1-Pentanesulfenothioic acid;Ethyl propyl disulfide;Ethyl isopropyl disulfide;Hypoxanthine;Allopurinol	HMDB0000613;HMDB0000943;HMDB0062620;HMDB0031160;HMDB0033053;HMDB0033054;HMDB0000157;HMDB0014581	2	Threonate;Hypoxanthine	C01620;C00262
pos-M140T53	4.93115e+08	4.21823e+08	4.63808e+08	4.43926e+08	4.75002e+08	4.6888e+08	8.50221e+08	8.07472e+08	8.52358e+08	4.65672e+08	5.15915e+08	5.29864e+08	0.68794	0.0304286	0.0151515	0.138342	0.0703832	0.927498	0.08567	none	140.068	0.881484	1	1	Ethyl 2-pyrrolecarboxylate	Organoheterocyclic compounds	Pyrroles	HMDB0059856	null	-	7	Betaine;L-Valine;Vaporole;N-Methyl-a-aminoisobutyric acid;5-Aminopentanoic acid;Norvaline;Amyl Nitrite	HMDB0000043;HMDB0000883;HMDB0001382;HMDB0002141;HMDB0003355;HMDB0013716;HMDB0015550	10	L-Valine;5-Aminopentanoate;Betaine;D-Norvaline;L-Norvaline;2-Amino-2-methylbutanoate;D-Valine;Amyl_nitrite;4-Methylaminobutyrate;Valine	C00183;C00431;C00719;C01799;C01826;C03571;C06417;C07457;C15987;C16436
pos-M141T444	7.13919e+07	7.02701e+07	1.48763e+08	1.42208e+08	4.41813e+07	7.70546e+07	1.73361e+07	1.74384e+08	1.59346e+08	6.28491e+07	7.70469e+07	6.06009e+07	1.00418	0.699531	0.937229	0.851713	0.998221	0.378476	0.310909	none	141.113	7.40013	1	1	Hexamethylenetetramine	Organic acids and derivatives	Carboximidic acids and derivatives	HMDB0001536	NA	-	0	-	-	0	-	-
pos-M142T235	3.8441e+06	3.42349e+06	3.50357e+06	3.39498e+06	3.66714e+06	3.70568e+06	9.35746e+06	2.68017e+06	2.33946e+06	4.65195e+06	4.52155e+06	4.60666e+06	0.764952	0.453156	0.393939	0.675761	0.640654	0.442561	0.0683943	none	142.122	3.91628	1	1	Conhydrinone	Organoheterocyclic compounds	Piperidines	HMDB0033364	null	-	16	(R)-Pelletierine;(卤)-Pelletierine;Physoperuvine;Conhydrinone;1-(1-Pyrrolidinyl)-2-butanone;3-(1-Pyrrolidinyl)-2-butanone;2,3-Dimethyl-2-cyclohexen-1-one;6-Methyl-3,5-heptadien-2-one;(E,E)-2,4-Octadienal;trans, trans-3,5-Octadien-2-one;1,5-Octadien-3-one;2-Isopropyl-5-methylfuran;(E,E)-2,6-Octadienal;3,5,5-Trimethyl-2-cyclopenten-1-one;2-Butylfuran;Methyl-1-cyclopenten-1-yl)-ethanone	HMDB0030324;HMDB0030325;HMDB0030338;HMDB0033364;HMDB0039839;HMDB0039840;HMDB0031414;HMDB0031582;HMDB0031686;HMDB0032446;HMDB0032447;HMDB0033238;HMDB0039844;HMDB0040246;HMDB0040272;HMDB0061898	7	Tropine;Pseudotropine;Hygrine;Pelletierine;Physoperuvine;(-)-Hygrine;Trachelanthamidine	C00729;C02066;C06179;C06182;C10864;C11359;C12440
pos-M144T203_2	6.61863e+06	6.56708e+06	6.74313e+06	7.03309e+06	6.81632e+06	7.3215e+06	8.89112e+06	6.9763e+06	8.95886e+06	7.28941e+06	8.12843e+06	7.37685e+06	0.86306	0.0203028	0.0151515	0.112146	0.0703832	0.473013	0.125529	none	144.081	3.3777	1	1	2-Aminonaphthalene	Benzenoids	Naphthalenes	HMDB0041802	C02227	-	3	6-Methylquinoline;2-Aminonaphthalene;Quinaldine	HMDB0033115;HMDB0041802;HMDB0042004	2	2-Naphthylamine;1-Naphthylamine	C02227;C14790
pos-M146T203_1	3.28202e+07	2.64785e+07	2.75468e+07	2.69504e+07	2.64581e+07	2.91144e+07	2.05967e+07	1.58972e+07	2.08152e+07	2.31056e+07	2.48996e+07	2.26542e+07	1.32352	0.00448854	0.0021645	0.0535493	0.0191181	1.04424	0.108388	none	146.06	3.37523	1	1	Indole-3-carboxyaldehyde	Organoheterocyclic compounds	Indoles and derivatives	HMDB0029737	C08493	-	1	1H-Indole-3-carboxaldehyde	HMDB0029737	7	3-Methyleneoxindole;Isocarbostyril;Quinolin-2-ol;4-Hydroxyquinoline;2(1H)-Quinolinone;Indole-3-carboxaldehyde;8-Hydroxyquinoline	C02796;C06324;C06338;C06343;C06415;C08493;C19434
pos-M146T231	4.16794e+06	3.40475e+06	3.5547e+06	3.34336e+06	3.36607e+06	3.84721e+06	7.32559e+06	5.47582e+06	7.51421e+06	4.22473e+06	4.48842e+06	4.14183e+06	0.653712	0.0140381	0.004329	0.0953018	0.0310307	1.01031	0.0670522	down	146.06	3.84785	1	1	1H-Indole-4-carboxaldehyde	Organoheterocyclic compounds	Indoles and derivatives	NA	NA	-	1	1H-Indole-3-carboxaldehyde	HMDB0029737	7	3-Methyleneoxindole;Isocarbostyril;Quinolin-2-ol;4-Hydroxyquinoline;2(1H)-Quinolinone;Indole-3-carboxaldehyde;8-Hydroxyquinoline	C02796;C06324;C06338;C06343;C06415;C08493;C19434
pos-M146T96	7.16348e+06	6.12822e+06	6.41646e+06	7.07817e+06	7.03849e+06	7.63351e+06	1.10432e+07	1.00055e+07	1.12106e+07	4.98922e+07	5.07631e+07	5.02846e+07	0.226302	0.0167645	0.0021645	0.103506	0.0191181	2.63273	0.0893425	down	146.117	1.60684	1	1	DL-.beta.-Homoleucine	Organic acids and derivatives	Carboxylic acids and derivatives	NA	NA	-	23	3-Dehydroxycarnitine;1,3-Diacetylpropane;Isopentenyl acetate;1-Methoxy-3-methylene-2-pentanone;4-Methyl-5-hexanolide;Cyclohexanecarboxylic acid;Cyclohexyl formate;2,3-Heptanedione;3,4-Heptanedione;2-Heptenoic acid;Methyl 2E-hexenoate;Methyl (Z)-3-hexenoate;5-Methyl-2,3-hexanedione;Ethyl 4-pentenoate;Dihydro-5-propyl-2(3H)-furanone;3-Methyl-3-butenyl acetate;4-Pentenyl acetate;4-Heptenoic acid;2-H…	HMDB0006831;HMDB0029165;HMDB0029314;HMDB0030330;HMDB0031174;HMDB0031342;HMDB0031351;HMDB0031476;HMDB0031477;HMDB0031484;HMDB0031500;HMDB0031504;HMDB0031593;HMDB0031603;HMDB0031681;HMDB0032391;HMDB0032460;HMDB0033793;HMDB0038271;HMDB0038962;HMDB0039819;HMDB0040214;HMDB0040591	7	Ethyl_tiglate;Cyclohexane-1-carboxylate;Butyl_acrylate;1-Oxa-2-oxo-3-methylcycloheptane;3-Isopropyl-3-butenoic_acid;alpha-EMGBL;beta-EMGBL	C08487;C09822;C10921;C10976;C11950;C13714;C13717
pos-M147T46	3.44034e+07	3.70115e+07	3.23657e+07	3.26927e+07	3.18656e+07	3.83421e+07	2.05407e+07	2.04213e+07	1.88229e+07	2.81766e+07	3.22236e+07	3.05231e+07	1.3714	0.0156142	0.004329	0.100302	0.0310307	0.969103	0.0318463	none	147.113	0.768737	1	1	Lysine	Organic acids and derivatives	Carboxylic acids and derivatives	HMDB0000182	C00047	(map00300)Lysine biosynthesis;(map00310)Lysine degradation;(map00780)Biotin metabolism;(map00960)Tropane, piperidine and pyridine alkaloid biosynthesis;(map00970)Aminoacyl-tRNA biosynthesis;(map01060)Biosynthesis of plant secondary metabolites;(map01064)Biosynthesis of alkaloids derived from ornithine, lysine and nicotinic acid;(map01100)Metabolic pathways;(map01110)Biosynthesis of secondary meta…	0	-	-	0	-	-
pos-M148T46	1.16347e+08	1.0526e+08	1.04654e+08	9.90885e+07	1.01052e+08	9.10261e+07	6.20555e+07	7.10935e+07	7.12366e+07	7.72081e+07	9.47984e+07	8.13467e+07	1.34886	0.00199305	0.004329	0.0343977	0.0310307	0.825194	0.0606364	none	148.06	0.764803	1	1	Glutamic acid	Organic acids and derivatives	Carboxylic acids and derivatives	HMDB0000148	C00025	(map00220)Arginine biosynthesis;(map00250)Alanine, aspartate and glutamate metabolism;(map00330)Arginine and proline metabolism;(map00332)Carbapenem biosynthesis;(map00340)Histidine metabolism;(map00430)Taurine and hypotaurine metabolism;(map00471)D-Glutamine and D-glutamate metabolism;(map00480)Glutathione metabolism;(map00524)Neomycin, kanamycin and gentamicin biosynthesis;(map00630)Glyoxylate …	18	N-lactoyl-Glycine;L-Glutamic acid;N-Methyl-D-aspartic acid;N-Acetylserine;O-Acetylserine;D-Glutamic acid;L-4-Hydroxyglutamate semialdehyde;3-(Carboxymethylamino)propanoic acid;DL-Glutamate;Glutaconic acid;Citraconic acid;Mesaconic acid;Itaconic acid;Gamma-delta-Dioxovaleric acid;Methyl hydrogen fumarate;2-Hydroxyglutaric acid lactone;2,5-Dioxopentanoate;2-Pentendioate	HMDB0062183;HMDB0000148;HMDB0002393;HMDB0002931;HMDB0003011;HMDB0003339;HMDB0006556;HMDB0033550;HMDB0060475;HMDB0000620;HMDB0000634;HMDB0000749;HMDB0002092;HMDB0013233;HMDB0033809;HMDB0059743;HMDB0060365;HMDB0061185	17	L-Glutamate;D-Glutamate;Glutamate;O-Acetyl-L-serine;L-threo-3-Methylaspartate;N-(Carboxymethyl)-D-alanine;3-Aminopentanedioate;L-4-Hydroxyglutamate_semialdehyde;2-Oxo-4-hydroxy-5-aminovalerate;N-Methyl-D-aspartic_acid;2,5-Dioxopentanoate;Itaconate;Mesaconate;Acetylpyruvate;(E)-Glutaconate;2-Methylmaleate;4,5-Dioxopentanoate	C00025;C00217;C00302;C00979;C03618;C03790;C05574;C05938;C05941;C12269;C00433;C00490;C01732;C02132;C02214;C02226;C02800
pos-M148T51	1.27694e+07	1.32068e+07	1.35391e+07	2.27907e+07	1.47399e+07	1.40492e+07	1.43372e+07	3.13046e+07	1.54101e+07	1.29507e+07	1.17942e+07	1.22167e+07	0.929415	0.866079	0.818182	0.941854	0.941792	0.274806	0.08012	none	148.034	0.8579	1	1	Indole-5,6-quinone	Organoheterocyclic compounds	Indoles and derivatives	HMDB0006779	C05579	(map00350)Tyrosine metabolism;(map01100)Metabolic pathways	0	-	-	0	-	-
pos-M148T67	2.00448e+07	1.77919e+07	2.23955e+07	1.6669e+07	2.71546e+07	1.99028e+07	2.18819e+07	1.40068e+07	2.26391e+07	2.22346e+07	2.12833e+07	2.25897e+07	0.994571	0.962273	0.588745	0.982871	0.80763	0.196553	0.223121	none	148.042	1.11007	1	1	Indole-5,6-quinone	Organoheterocyclic compounds	Indoles and derivatives	HMDB0006779	C05579	(map00350)Tyrosine metabolism;(map01100)Metabolic pathways	2	Thiomorpholine 3-carboxylate;4-Hydroxy-5-methyl-3(2H)-thiophenone	HMDB0059611;HMDB0033548	1	Thiomorpholine_3-carboxylate	C03901
pos-M148T88	7.18521e+07	6.78434e+07	7.48947e+07	5.41447e+07	4.17643e+07	4.8407e+07	6.16953e+07	6.2196e+07	5.23016e+07	4.9927e+07	6.5617e+07	7.24243e+07	0.98557	0.801403	1	0.907734	1	0.0988379	0.281056	none	148.042	1.46911	1	1	Indole-5,6-quinone	Organoheterocyclic compounds	Indoles and derivatives	HMDB0006779	C05579	(map00350)Tyrosine metabolism;(map01100)Metabolic pathways	2	Thiomorpholine 3-carboxylate;4-Hydroxy-5-methyl-3(2H)-thiophenone	HMDB0059611;HMDB0033548	1	Thiomorpholine_3-carboxylate	C03901
pos-M150T83_2	5.28274e+07	4.16919e+07	4.38757e+07	4.39373e+07	4.50696e+07	4.77423e+07	2.62457e+07	2.12541e+07	3.05611e+07	4.50536e+07	4.63548e+07	4.08363e+07	1.30831	0.065345	0.0930736	0.210123	0.249167	0.833682	0.179134	none	150.058	1.37594	1	1	Methionine	Organic acids and derivatives	Carboxylic acids and derivatives	HMDB0000696	C00073	(map00270)Cysteine and methionine metabolism;(map00966)Glucosinolate biosynthesis;(map00970)Aminoacyl-tRNA biosynthesis;(map01060)Biosynthesis of plant secondary metabolites;(map01070)Biosynthesis of plant hormones;(map01100)Metabolic pathways;(map01110)Biosynthesis of secondary metabolites;(map01210)2-Oxocarboxylic acid metabolism;(map01230)Biosynthesis of amino acids;(map01523)Antifolate resist…	5	(卤)-2-Methylthiazolidine;3-Methyl sulfolene;L-Methionine;Penicillamine;Racemethionine	HMDB0031682;HMDB0059667;HMDB0000696;HMDB0014997;HMDB0033951	5	THTC;L-Methionine;D-Methionine;Methionine;Penicillamine	C11074;C00073;C00855;C01733;C07418
pos-M151T193_1	4.48548e+07	3.90651e+07	3.89439e+07	3.99426e+07	4.18488e+07	4.18501e+07	3.72321e+07	3.56096e+07	3.36349e+07	3.76854e+07	4.37797e+07	4.21967e+07	1.07112	0.163736	0.24026	0.36865	0.471335	0.349387	0.139151	none	151.061	3.2088	1	1	Aminochrome o-semiquinone	Organoheterocyclic compounds	Indoles and derivatives	HMDB0060279	null	-	24	D-Xylose;D-Ribose;2-Deoxyribonic acid;D-Ribulose;L-Arabinose;L-Threo-2-pentulose;D-Xylulose;L-Ribulose;Beta-D-ribopyranose;Arabinofuranose;D-Apiose;D-Arabinose;2-Deoxypentonic acid;Aldehydo-D-xylose;Diisopropyl disulfide;Methyl pentyl disulfide;Dipropyl disulfide;1,6-Hexanedithiol;Butyl ethyl disulfide;Methyl isopentyl disulfide;xi-1-(Propylthio)-1-propanethiol;7-Methylhypoxanthine;1-Methylhypoxa…	HMDB0000098;HMDB0000283;HMDB0000366;HMDB0000621;HMDB0000646;HMDB0000751;HMDB0001644;HMDB0003371;HMDB0012194;HMDB0012325;HMDB0029941;HMDB0029942;HMDB0059753;HMDB0060254;HMDB0029578;HMDB0031161;HMDB0031472;HMDB0031709;HMDB0032180;HMDB0032408;HMDB0040056;HMDB0003162;HMDB0013141;HMDB0062767	31	D-Ribose;D-Xylose;D-Arabinose;L-Arabinose;D-Ribulose;D-Xylulose;L-Xylulose;D-Lyxose;L-Ribulose;Xylose;D-Apiose;L-Lyxose;L-Xylose;beta-D-Xylose;alpha-D-Lyxose;alpha-D-Xylose;beta-L-Arabinose;alpha-L-Arabinose;Ribulose;L-Arabinofuranose;beta-D-Apiose;beta-D-Ribopyranose;alpha-D-Ribulose;L-Arabinose;beta-D-Ribofuranose;beta-L-Arabinofuranose;Apiose;D-Ribose;D-Arabinofuranose;R-THMF;Dipropyl_disulfide	C00121;C00181;C00216;C00259;C00309;C00310;C00312;C00476;C00508;C01394;C01488;C01508;C01510;C02096;C02204;C02205;C02479;C02604;C05052;C06115;C08346;C08353;C08354;C11476;C16639;C20569;C21040;C21057;C21067;C21382;C08373
pos-M152T142	4.10027e+06	5.50746e+06	5.70654e+06	5.06215e+06	6.55078e+06	4.76302e+06	6.86656e+06	5.46366e+06	5.20161e+06	4.38091e+06	6.02526e+06	5.7578e+06	0.94048	0.502302	0.484848	0.716108	0.721459	0.134802	0.412926	none	152.071	2.36443	1	1	2-Hydroxyadenine	Organoheterocyclic compounds	Imidazopyrimidines	HMDB0000403	null	-	12	Acetaminophen;2-Phenylglycine;Dopamine quinone;Leukoaminochrome;Methyl 2-aminobenzoate;2-(Methylamino)benzoic acid;3alpha,4,7,7alpha-Tetrahydro-1H-isoindole-1,3(2H)-dione;Ethyl nicotinate;2-Amino-3-methylbenzoate;2'-Hydroxyacetanilide;Phthalide;Phenylglyoxal	HMDB0001859;HMDB0002210;HMDB0012219;HMDB0012992;HMDB0029703;HMDB0032609;HMDB0033903;HMDB0059846;HMDB0060680;HMDB0061919;HMDB0032469;HMDB0061916	12	N-(Acetyloxy)benzenamine;N-Methylanthranilate;N-Methyl-4-aminobenzoate;(E)-4-Hydroxyphenylacetaldehyde_oxime;(Z)-4-Hydroxyphenylacetaldehyde_oxime;Acetaminophen;(R)-Mandelamide;2-Amino-3-methylbenzoate;Dopamine_quinone;2-Descarboxy-cyclo-dopa;L-Phenylglycine;O-Methyl_anthranilate	C02709;C03005;C03522;C04350;C04353;C06804;C07301;C16571;C17755;C17756;C18623;C20634
pos-M152T162	6.30393e+07	4.89547e+07	4.55235e+07	6.58375e+07	4.06003e+07	4.25577e+07	3.07264e+07	2.28385e+07	3.35283e+07	6.11539e+07	2.54236e+07	3.84429e+07	1.44504	0.0396996	0.025974	0.159368	0.103099	0.910278	0.201425	none	152.056	2.70457	1	1	2-Hydroxyadenine	Organoheterocyclic compounds	Imidazopyrimidines	HMDB0000403	null	-	10	Guanine;2-Hydroxyadenine;8-Hydroxyadenine;L-Malic acid;Malic acid;D-Malic acid;Velcorin;3,3-Dimethyl-1,2-dithiolane;Tetrahydro-2-methyl-2-thiophenethiol;Tetrahydro-2-methyl-3-thiophenethiol	HMDB0000132;HMDB0000403;HMDB0000542;HMDB0000156;HMDB0000744;HMDB0031518;HMDB0032872;HMDB0038974;HMDB0039789;HMDB0039790	5	Guanine;(S)-Malate;(R)-Malate;Malate;3-Dehydro-L-threonate	C00242;C00149;C00497;C00711;C03064
pos-M152T60	3.39596e+07	1.63706e+07	2.15583e+07	1.63603e+07	2.19856e+07	2.44261e+07	4.44216e+06	2.91841e+06	4.39036e+06	1.78695e+07	5.29441e+06	6.12526e+06	3.28119	0.00184644	0.00865801	0.0331261	0.0506076	2.17773	0.288632	up	152.056	1.00574	1	1	2-Hydroxyadenine	Organoheterocyclic compounds	Imidazopyrimidines	HMDB0000403	null	-	10	Guanine;2-Hydroxyadenine;8-Hydroxyadenine;L-Malic acid;Malic acid;D-Malic acid;Velcorin;3,3-Dimethyl-1,2-dithiolane;Tetrahydro-2-methyl-2-thiophenethiol;Tetrahydro-2-methyl-3-thiophenethiol	HMDB0000132;HMDB0000403;HMDB0000542;HMDB0000156;HMDB0000744;HMDB0031518;HMDB0032872;HMDB0038974;HMDB0039789;HMDB0039790	5	Guanine;(S)-Malate;(R)-Malate;Malate;3-Dehydro-L-threonate	C00242;C00149;C00497;C00711;C03064
pos-M152T95	3.89608e+08	2.09927e+08	2.3052e+08	2.13485e+08	2.32455e+08	2.4336e+08	1.27366e+08	8.97696e+07	1.20643e+08	1.89302e+08	1.82279e+08	1.84595e+08	1.69959	0.00651171	0.0021645	0.0648558	0.0191181	1.13044	0.0414225	up	152.056	1.57746	1	1	2-Hydroxyadenine	Organoheterocyclic compounds	Imidazopyrimidines	HMDB0000403	null	-	10	Guanine;2-Hydroxyadenine;8-Hydroxyadenine;L-Malic acid;Malic acid;D-Malic acid;Velcorin;3,3-Dimethyl-1,2-dithiolane;Tetrahydro-2-methyl-2-thiophenethiol;Tetrahydro-2-methyl-3-thiophenethiol	HMDB0000132;HMDB0000403;HMDB0000542;HMDB0000156;HMDB0000744;HMDB0031518;HMDB0032872;HMDB0038974;HMDB0039789;HMDB0039790	5	Guanine;(S)-Malate;(R)-Malate;Malate;3-Dehydro-L-threonate	C00242;C00149;C00497;C00711;C03064
pos-M153T188_1	1.66885e+07	1.3826e+07	1.47137e+07	1.12264e+07	1.42289e+07	1.71307e+07	3.35588e+06	1.72142e+06	3.23705e+06	1.13253e+07	1.15463e+07	9.91567e+06	2.13651	0.0296436	0.00865801	0.136346	0.0506076	1.63103	0.065788	up	153.04	3.13817	1	1	Xanthine	Organoheterocyclic compounds	Imidazopyrimidines	HMDB0000292	C00385	(map00230)Purine metabolism;(map00232)Caffeine metabolism;(map01060)Biosynthesis of plant secondary metabolites;(map01065)Biosynthesis of alkaloids derived from histidine and purine;(map01100)Metabolic pathways;(map01110)Biosynthesis of secondary metabolites;(map01120)Microbial metabolism in diverse environments	3	Xanthine;Oxypurinol;6,8-Dihydroxypurine	HMDB0000292;HMDB0000786;HMDB0001182	2	Xanthine;Alloxanthine	C00385;C07599
pos-M154T196	9.37074e+06	1.17207e+07	1.05821e+07	1.19008e+07	1.05168e+07	1.11649e+07	5.03446e+06	4.79138e+06	4.61194e+06	7.3497e+06	8.24546e+06	7.12061e+06	1.75639	0.00158537	0.0021645	0.0305062	0.0191181	1.36684	0.0586416	up	154.061	3.26558	1	1	(4-Aminobutyl)phosphonic acid	Organic acids and derivatives	Organic phosphonic acids	NA	NA	-	0	-	-	2	1,2-Diamino-4-nitrobenzene;1,4-Diamino-2-nitrobenzene	C19384;C19385
pos-M154T55_2	1.29284e+08	1.04703e+08	1.19423e+08	1.00066e+08	1.20658e+08	1.21713e+08	1.49644e+08	1.08906e+08	1.50616e+08	1.16368e+08	1.08524e+08	1.16205e+08	0.927471	0.374691	0.818182	0.606355	0.941792	0.307599	0.090686	none	154.058	0.914852	1	1	5-Aminosalicylic acid	Benzenoids	Benzene and substituted derivatives	HMDB0014389	NA	-	2	Creatine;Beta-Guanidinopropionic acid	HMDB0000064;HMDB0013222	2	Creatine;3-Guanidinopropanoate	C00300;C03065
pos-M155T219	1.13372e+07	1.19552e+07	1.21857e+07	1.20734e+07	1.17221e+07	1.23275e+07	1.36424e+07	1.49508e+07	1.37108e+07	1.25169e+07	1.25589e+07	1.42157e+07	0.877512	0.00445362	0.0021645	0.0533413	0.0191181	0.61268	0.0251018	none	155.154	3.65812	1	1	4-(1-Pyrrolidinyl)piperidine	Unknown	-	NA	NA	-	0	-	-	0	-	-
pos-M155T582	1.36422e+07	1.39136e+07	1.14995e+07	1.16672e+07	1.50669e+07	1.48527e+07	1.62881e+07	1.94099e+07	1.23855e+07	1.59837e+07	1.63682e+07	1.23538e+07	0.86909	0.161167	0.132035	0.365572	0.316929	0.180181	0.40616	none	155.154	9.69955	1	1	4-(1-Pyrrolidinyl)piperidine	Unknown	-	NA	NA	-	0	-	-	0	-	-
pos-M158T84	4.96211e+07	9.19333e+06	1.26161e+07	8.79753e+06	1.53212e+07	1.59213e+07	1.92262e+08	1.70537e+08	1.97644e+08	7.85643e+06	1.03633e+07	7.27843e+06	0.190242	0.241902	0.818182	0.466897	0.941792	1.46515	0.110719	none	158.117	1.40602	1	1	(S)-Homostachydrine	Organic acids and derivatives	Carboxylic acids and derivatives	HMDB0033433	C08283	-	15	Tranexamic Acid;(S)-Homostachydrine;2,4-Hexadienyl acetate;3-Ethyl-2-hydroxy-4-methyl-2-cyclopenten-1-one;3-Ethyl-5-methyl-1,2-cyclopentanedione;Ethyl 2-methyl-3,4-pentadienoate;Allyl tiglate;3-Propyl-1,2-cyclopentanedione;2-Hydroxy-3,4,5-trimethyl-2-cyclopenten-1-one;4-Ethyl-2-hydroxy-3-methyl-2-cyclopenten-1-one;3,5,5-Trimethyl-1,2-cyclopentanedione;3-Isopropyl-1,2-cyclopentanedione;Ethyl sorba…	HMDB0014447;HMDB0033433;HMDB0032311;HMDB0036176;HMDB0037167;HMDB0037196;HMDB0037625;HMDB0039651;HMDB0039652;HMDB0039673;HMDB0039680;HMDB0039681;HMDB0040463;HMDB0040526;HMDB0060682	7	Homostachydrine;Lentiginosine;Tranexamic_acid;cis-1,2-Dihydro-3-ethylcatechol;2-Propyl-2,4-pentadienoic_acid;7-Hydroxy-6-methylhepta-3,5-dienal;4-Vinylcyclohexene_diepoxide	C08283;C10155;C12535;C06727;C16656;C18011;C19311
pos-M159T203	1.36473e+07	1.34021e+07	1.3268e+07	1.32643e+07	1.24918e+07	1.41066e+07	1.80922e+07	1.35962e+07	1.73757e+07	1.44307e+07	1.57728e+07	1.39019e+07	0.860584	0.0298935	0.0151515	0.136931	0.0703832	0.503124	0.0516517	none	159.091	3.37772	1	1	1,4-Diaminonaphthalene	Benzenoids	Naphthalenes	NA	NA	-	0	-	-	2	Nicotyrine;1,5-Naphthalenediamine	C10161;C19463
pos-M159T95	4.39668e+08	6.12334e+08	5.96014e+08	6.34657e+08	6.08911e+08	6.12066e+08	4.80876e+08	3.92764e+08	4.72934e+08	6.18311e+08	6.91828e+08	6.04115e+08	1.07447	0.442331	0.699134	0.667233	0.875016	0.492527	0.0307835	none	159.027	1.5883	1	1	Phenylphosphonic acid	Benzenoids	Benzene and substituted derivatives	NA	NA	-	11	Zymonic acid;2-Methylene-4-oxopentanedioic acid;2-Maleylacetate;Erythronic acid;Threonic acid;L-threonic Acid;1-Pentanesulfenothioic acid;Ethyl propyl disulfide;Ethyl isopropyl disulfide;Hypoxanthine;Allopurinol	HMDB0031210;HMDB0037759;HMDB0060348;HMDB0000613;HMDB0000943;HMDB0062620;HMDB0031160;HMDB0033053;HMDB0033054;HMDB0000157;HMDB0014581	8	2-Maleylacetate;2-Hydroxymuconate;gamma-Oxalocrotonate;3-Hydroxy-cis,cis-muconate;4-Methylene-2-oxoglutarate;5-(Dihydroxymethyl)furan-2-carboxylate;Threonate;Hypoxanthine	C02222;C02501;C03453;C03676;C06035;C20901;C01620;C00262
pos-M160T91	3.2684e+06	3.51967e+06	8.04765e+06	5.49289e+06	2.98887e+06	7.70613e+06	3.84986e+06	3.67556e+06	3.8967e+06	2.58435e+07	2.4077e+07	9.84508e+06	0.4358	0.221585	0.179654	0.443258	0.389262	1.60607	0.226333	none	160.096	1.52479	1	1	2-Methylbutyrylglycine	Organic acids and derivatives	Carboxylic acids and derivatives	HMDB0000339	null	-	19	2-Methylbutyrylglycine;Isovalerylglycine;Valerylglycine;N-Acetylvaline;3-Dehydrocarnitine;5-Acetamidovalerate;4-Hydroxystachydrine;Turicine;Betonicine;Calystegine A6;Calystegine A7;Calystegin A3;Medicanine;Methyl 5-(hydroxymethyl)pyrrolidine-3-carboxylate;5-Ethyl-3-hydroxy-4-methyl-2(5H)-furanone;Homofureanol;Mesifurane;Erinapyrone A;Erinapyrone B	HMDB0000339;HMDB0000678;HMDB0000927;HMDB0011757;HMDB0012154;HMDB0012175;HMDB0029230;HMDB0029409;HMDB0029412;HMDB0031345;HMDB0036384;HMDB0038593;HMDB0038625;HMDB0061678;HMDB0033551;HMDB0033736;HMDB0034230;HMDB0041426;HMDB0041427	5	5-Acetamidopentanoate;(-)-Betonicine;3-Hydroxystachydrine;Calystegin_A3;4-Oxocyclohexanecarboxylate	C03087;C08269;C10151;C10850;C03767
pos-M160T94	792714	524684	1.20148e+06	670139	1.07216e+06	1.14603e+06	504766	589939	778694	1.07806e+06	458894	1.43994e+06	1.11482	0.522263	0.484848	0.730352	0.721459	0.404375	0.284083	none	160.108	1.5641	1	1	2-Methylbutyrylglycine	Organic acids and derivatives	Carboxylic acids and derivatives	HMDB0000339	null	-	0	-	-	2	delta-Guanidinovaleric_acid;Ectoine	C13688;C06231
pos-M161T47	3.31174e+07	2.21978e+07	1.71718e+07	1.98258e+07	1.48857e+07	1.80361e+07	1.31739e+07	1.6035e+07	1.27128e+07	1.6412e+07	1.89811e+07	1.47945e+07	1.35963	0.0613908	0.0411255	0.203501	0.141051	0.619207	0.161063	none	161.128	0.784042	1	1	(3S)-3,7-diaminoheptanoic acid	Lipids and lipid-like molecules	-	NA	NA	-	5	N(6)-Methyllysine;Isoputreanine;Proline betaine;L-2-Amino-3-methylenehexanoic acid;3beta,6beta-Dihydroxynortropane	HMDB0002038;HMDB0006009;HMDB0004827;HMDB0030410;HMDB0038949	3	N6-Methyl-L-lysine;(E)-4-(Trimethylammonio)but-2-enoate;Stachydrine	C02728;C04114;C10172
pos-M162T210	4.3734e+06	1.87386e+06	2.02549e+06	3.0823e+06	1.77643e+06	2.9722e+06	4.67962e+06	5.82621e+06	5.92254e+06	2.30834e+06	2.25866e+06	2.02037e+06	0.699681	0.255988	0.24026	0.482735	0.471335	0.835597	0.0851042	none	162.056	3.50501	1	1	2-Indolecarboxylic acid	Organoheterocyclic compounds	Indoles and derivatives	HMDB0002285	null	-	5	2-Indolecarboxylic acid;Indole-3-carboxylic acid;4,6-Dihydroxyquinoline;3-Formyl-6-hydroxyindole;Quinoline-4,8-diol	HMDB0002285;HMDB0003320;HMDB0004077;HMDB0031172;HMDB0060289	7	4,8-Dihydroxyquinoline;4,6-Dihydroxyquinoline;Quinoline-3,4-diol;Quinolin-2,8-diol;3-Hydroxy-1H-quinolin-4-one;4-Hydroxy-2-quinolone;Indole-3-carboxylate	C05637;C05639;C06330;C06342;C11503;C16716;C19837
pos-M162T225	1.30529e+07	2.19669e+06	2.07112e+06	8.68141e+06	3.45575e+06	8.50508e+06	3.57985e+06	3.41258e+06	3.727e+06	4.44157e+06	4.25148e+06	2.36135e+06	1.74351	0.355986	0.818182	0.589158	0.941792	0.690759	0.317968	none	162.055	3.7548	1	1	2-Indolecarboxylic acid	Organoheterocyclic compounds	Indoles and derivatives	HMDB0002285	null	-	5	2-Indolecarboxylic acid;Indole-3-carboxylic acid;4,6-Dihydroxyquinoline;3-Formyl-6-hydroxyindole;Quinoline-4,8-diol	HMDB0002285;HMDB0003320;HMDB0004077;HMDB0031172;HMDB0060289	7	4,8-Dihydroxyquinoline;4,6-Dihydroxyquinoline;Quinoline-3,4-diol;Quinolin-2,8-diol;3-Hydroxy-1H-quinolin-4-one;4-Hydroxy-2-quinolone;Indole-3-carboxylate	C05637;C05639;C06330;C06342;C11503;C16716;C19837
pos-M162T52	6.17631e+07	6.48261e+07	6.6462e+07	6.43832e+07	6.34822e+07	6.60617e+07	4.37353e+07	3.89383e+07	4.23488e+07	4.93922e+07	5.15563e+07	5.16724e+07	1.3938	0.000664049	0.0021645	0.0186869	0.0191181	0.839888	0.0234992	none	162.112	0.866031	1	1	L-Carnitine	Organic nitrogen compounds	Organonitrogen compounds	HMDB0000062	C00318	(map04976)Bile secretion	7	L-Carnitine;Malonyl-Carnitin;4-Hydroxycyclohexylcarboxylic acid;Tetrahydrofurfuryl acetate;Botryodiplodin;Methyl (R)-3-methyl-2-oxopentanoate;Ethyl levulinate	HMDB0000062;HMDB0062496;HMDB0001988;HMDB0031176;HMDB0036594;HMDB0037114;HMDB0040433	4	L-Carnitine;(S)-Carnitine;trans-4-Hydroxycyclohexanecarboxylate;7-Oxoheptanoic_acid	C00318;C15025;C04404;C16590
pos-M163T496_2	4.52493e+06	4.21044e+07	2.03691e+07	1.38703e+07	2.51785e+07	1.22099e+07	1.33546e+07	2.56414e+07	9.1383e+06	9.83217e+06	9.17949e+06	8.98255e+07	0.753367	0.885413	0.818182	0.950597	0.941792	0.175216	0.289508	none	163.148	8.27181	1	1	1,3-Diisopropylbenzene	Benzenoids	Benzene and substituted derivatives	HMDB0013806	null	-	3	1,3-Diisopropylbenzene;Pregeijerene;Hexylbenzene	HMDB0013806;HMDB0036759;HMDB0061815	0	-	-
pos-M165T93	5.21088e+07	5.10555e+07	5.22059e+07	5.12786e+07	5.2974e+07	5.58944e+07	5.60543e+07	4.04061e+07	5.40947e+07	5.75788e+07	6.03273e+07	5.37765e+07	0.979144	0.826965	0.132035	0.921168	0.316929	0.285655	0.0144211	none	165.054	1.55471	1	1	2-Coumaric acid	Phenylpropanoids and polyketides	Cinnamic acids and derivatives	HMDB0002641	C01772	(map00360)Phenylalanine metabolism;(map00940)Phenylpropanoid biosynthesis;(map01110)Biosynthesis of secondary metabolites;(map01120)Microbial metabolism in diverse environments	8	Methyl Phenylglyoxalate;Phenylpyruvic acid;m-Coumaric acid;4-Hydroxycinnamic acid;2-Hydroxycinnamic acid;Enol-phenylpyruvate;cis-p-Coumaric acid;Coumaric acid	HMDB0062605;HMDB0000205;HMDB0001713;HMDB0002035;HMDB0002641;HMDB0012225;HMDB0030677;HMDB0041592	9	Phenylpyruvate;4-Coumarate;trans-2-Hydroxycinnamate;2-Hydroxy-3-phenylpropenoate;cis-2-Hydroxycinnamate;cis-p-Coumarate;3-Oxo-3-phenylpropanoate;Caffeic_aldehyde;trans-3-Hydroxycinnamate	C00166;C00811;C01772;C02763;C05838;C06738;C07114;C10945;C12621
pos-M166T184_2	1.2033e+09	1.04145e+09	1.10458e+09	1.05939e+09	1.06892e+09	1.11257e+09	8.7445e+08	6.01878e+08	8.47863e+08	1.04092e+09	1.08483e+09	9.94551e+08	1.21044	0.0644457	0.0151515	0.208783	0.0703832	0.757083	0.0197936	none	166.086	3.07268	1	1	Phenylalanine	Organic acids and derivatives	Carboxylic acids and derivatives	HMDB0000159	C00079	(map00360)Phenylalanine metabolism;(map00400)Phenylalanine, tyrosine and tryptophan biosynthesis;(map00460)Cyanoamino acid metabolism;(map00940)Phenylpropanoid biosynthesis;(map00960)Tropane, piperidine and pyridine alkaloid biosynthesis;(map00966)Glucosinolate biosynthesis;(map00970)Aminoacyl-tRNA biosynthesis;(map01060)Biosynthesis of plant secondary metabolites;(map01061)Biosynthesis of phenyl…	17	5-(3-Pyridyl)-2-hydroxytetrahydrofuran;L-Phenylalanine;3-Pyridinebutanoic acid;Benzocaine;Norsalsolinol;Gentiatibetine;Ethyl 2-aminobenzoate;Methyl N-methylanthranilate;Benzyl glycinate;4-Hydroxy-1-(3-pyridinyl)-1-butanone;Cinnamic acid;trans-Cinnamic acid;(E)-3-(2-Hydroxyphenyl)-2-propenal;Di-2-furanylmethane;1-Phenyl-1,2-propanedione;3,4-Dihydro-2H-1-benzopyran-2-one;(E)-3-(4-Hydroxyphenyl)-2-p…	HMDB0062407;HMDB0000159;HMDB0001007;HMDB0004992;HMDB0006044;HMDB0033485;HMDB0033589;HMDB0034169;HMDB0059934;HMDB0062402;HMDB0000567;HMDB0000930;HMDB0031725;HMDB0032947;HMDB0035243;HMDB0036626;HMDB0040986	17	L-Phenylalanine;Phenylalanine;D-Phenylalanine;Benzocaine;Tricaine;Metolcarb;4-Hydroxy-1-(3-pyridinyl)-1-butanone;5-(3-Pyridyl)-2-hydroxytetrahydrofuran;L-beta-Phenylalanine;D-beta-Phenylalanine;trans-Cinnamate;Dihydrocoumarin;4-Hydroxycinnamyl_aldehyde;3-Hydroxy-1-indanone;3-Isochromanone;Cinnamic_acid;Pyruvophenone	C00079;C02057;C02265;C07527;C18090;C18747;C19565;C19578;C20487;C20488;C00423;C02274;C05608;C07720;C07728;C10438;C17268
pos-M168T208	7.93859e+06	1.52015e+07	1.38198e+07	1.3969e+07	1.49292e+07	9.42315e+06	1.9558e+07	2.01391e+07	9.4943e+06	1.48186e+07	9.59144e+06	1.48249e+07	0.851345	0.423521	0.393939	0.650396	0.640654	0.414379	0.228349	none	168.138	3.47487	1	1	Myrtine	Organoheterocyclic compounds	Quinolizines	HMDB0030371	null	-	36	Myrtine;Buccoxime;4-Ethyl-5-pentyloxazole;2,4-Diethyl-5-propyloxazole;2-Butyl-5-ethyl-4-methyloxazole;5-Butyl-4-ethyl-2-methyloxazole;2-Butyl-4-ethyl-5-methyloxazole;4,5-Dimethyl-2-pentyloxazole;4-Butyl-2-ethyl-5-methyloxazole;(+)-(S)-Carvone;2-Methyl-1-phenyl-2-propanol;4-Phenyl-2-butanol;4-tert-Butylphenol;2-trans-4-trans-7-cis-Decatrienal;1-Methoxy-4-propylbenzene;(2E,4Z,7Z)-2,4,7-Decatrienal;…	HMDB0030371;HMDB0036030;HMDB0037864;HMDB0037883;HMDB0037884;HMDB0037885;HMDB0037886;HMDB0037887;HMDB0037888;HMDB0004487;HMDB0031570;HMDB0031613;HMDB0032063;HMDB0032213;HMDB0032626;HMDB0033544;HMDB0034921;HMDB0035089;HMDB0035172;HMDB0035250;HMDB0035591;HMDB0035761;HMDB0036061;HMDB0036070;HMDB0036089;HMDB0036999;HMDB0037561;HMDB0038913;HMDB0061788;HMDB0001878;HMDB0003647;HMDB0029652;HMDB0031817;HMD…	28	(-)-Carvone;(+)-Sabinone;Piperitenone;Isopiperitenone;(-)-Isopiperitenone;Perillyl_aldehyde;p-Cumic_alcohol;Carvacrol;Chrysanthenone;Menthofuran;Pinocarvone;Thymol;Umbellulone;Verbenone;(+)-(S)-Carvone;(+)-Chrysanthenone;Myrtenal;2-tert-Butylphenol;2-sec-Butylphenol;4-sec-Butylphenol;3-tert-Butylphenol;4-tert-Butylphenol;4-n-Butylphenol;4-Isopropyl-3-methylphenol;Eucarvone;Safranal;(+)-Menthofura…	C01767;C01868;C01951;C02289;C02485;C02576;C06576;C09840;C09843;C09868;C09884;C09908;C09911;C09913;C11383;C11394;C11939;C14130;C14138;C14139;C14188;C14200;C14464;C14741;C16955;C17062;C18025;C20944
pos-M169T243	5.0063e+06	1.45277e+06	1.50191e+06	1.47554e+06	1.44896e+06	1.50924e+06	1.70351e+06	1.31915e+06	1.57053e+06	8.7068e+06	9.2156e+06	8.9013e+06	0.394524	0.152296	0.132035	0.353351	0.316929	1.8487	0.0342683	none	169.086	4.04743	1	1	Ethyl 2-furanpropionate	Lipids and lipid-like molecules	Fatty Acyls	HMDB0032921	null	-	10	2,6-Dimethoxy-4-methylphenol;4-Ipomeanol;1-Ipomeanol;Epoxyoxophorone;Ethyl 2-furanpropionate;2-Furanylmethyl butanoate;(4-Hydroxy-3-methoxyphenyl)ethanol;1,3,5-Trimethoxybenzene;Agmatine;4-Trimethylammoniobutanal	HMDB0029680;HMDB0030472;HMDB0030473;HMDB0032252;HMDB0032921;HMDB0037729;HMDB0038925;HMDB0059963;HMDB0001432;HMDB0001345	4	(3,4-Dimethoxyphenyl)methanol;N-Trimethyl-2-aminoethylphosphonate;Agmatine;4-Trimethylammoniobutanal	C21420;C06459;C00179;C01149
pos-M170T119	2.90916e+07	1.82708e+07	1.92578e+07	1.96209e+07	1.56765e+07	1.55685e+07	9.2766e+06	9.5203e+06	8.23207e+06	6.1982e+06	1.35144e+07	1.42033e+07	1.92774	0.00199934	0.0021645	0.0343977	0.0191181	1.39054	0.197024	up	170.081	1.9832	1	1	Pyridoxine	Organoheterocyclic compounds	Pyridines and derivatives	HMDB0000239	C00314	(map00750)Vitamin B6 metabolism;(map01100)Metabolic pathways;(map01120)Microbial metabolism in diverse environments	35	Norepinephrine;Pyridoxine;6-Hydroxydopamine;5-Hydroxydopamine;6-Acetyl-2,3-dihydro-2-(hydroxymethyl)-4(1H)-pyridinone;xi-Norepinephrine;p-Hydroxyphenylacetic acid;3-Hydroxyphenylacetic acid;Ortho-Hydroxyphenylacetic acid;Mandelic acid;p-Anisic acid;3-Cresotinic acid;3,4-Dihydroxyphenylacetaldehyde;4-Hydroxy-3-methylbenzoic acid;Vanillin;2,4'-Dihydroxyacetophenone;2',3'-Dihydroxyacetophenone;2',4'…	HMDB0000216;HMDB0000239;HMDB0001537;HMDB0004817;HMDB0035178;HMDB0037685;HMDB0000020;HMDB0000440;HMDB0000669;HMDB0000703;HMDB0001101;HMDB0002390;HMDB0003791;HMDB0004815;HMDB0012308;HMDB0029657;HMDB0029658;HMDB0029659;HMDB0029660;HMDB0029661;HMDB0029662;HMDB0031609;HMDB0032399;HMDB0032572;HMDB0032594;HMDB0032604;HMDB0032606;HMDB0032629;HMDB0032919;HMDB0033003;HMDB0034172;HMDB0036907;HMDB0041283;HMD…	25	Pyridoxine;L-Noradrenaline;4-Hydroxyphenylacetate;4-Hydroxy-3-methoxy-benzaldehyde;(R)-Mandelate;(S)-Mandelate;Phenoxyacetate;4-Methoxybenzoate;3-Methoxytropolone;6-Methylsalicylate;2',4'-Dihydroxyacetophenone;3,4-Dihydroxyphenylacetaldehyde;3-Hydroxyphenylacetate;2-Hydroxyphenylacetate;3',4'-Dihydroxyacetophenone;2-(Hydroxymethyl)benzoic_acid;Resorcinol_monoacetate;Methyl_salicylate;4-Hydroxyphe…	C00314;C00547;C00642;C00755;C01983;C01984;C02181;C02519;C02639;C02657;C03663;C04043;C05593;C05852;C10675;C10804;C12064;C12305;C13635;C13636;C14088;C14103;C14108;C17900;C21167
pos-M170T73	6.37053e+07	9.80188e+07	1.19241e+08	9.17993e+07	1.20999e+08	1.14663e+08	5.69882e+07	4.92682e+07	6.01734e+07	9.00533e+07	6.96887e+07	8.3075e+07	1.4867	0.0161837	0.0151515	0.102089	0.0703832	0.920568	0.110843	none	170.093	1.21224	1	1	1-Methyl-L-histidine	Organic acids and derivatives	Carboxylic acids and derivatives	HMDB0000001	C01152	(map00340)Histidine metabolism	7	1-Methylhistidine;3-Methylhistidine;5,6,7,8-Tetrahydro-4-methylquinoline;(S)-Actinidine;3-Methyl-3-phenylazetidine;N1-Methyl-2-pyridone-5-carboxamide;N1-Methyl-4-pyridone-3-carboxamide	HMDB0000001;HMDB0000479;HMDB0029709;HMDB0030346;HMDB0061785;HMDB0004193;HMDB0004194	7	N(pi)-Methyl-L-histidine;Nalpha-Methylhistidine;Actinidine;N1-Methyl-2-pyridone-5-carboxamide;N1-Methyl-4-pyridone-5-carboxamide;2-Amino-4-nitrotoluene;4-Amino-2-nitrotoluene	C01152;C03298;C09910;C05842;C05843;C16398;C18320
pos-M172T233	1.74639e+07	1.73058e+07	1.60195e+07	1.59222e+07	1.69735e+07	1.70819e+07	1.93699e+07	2.16297e+07	2.05291e+07	1.67485e+07	1.67512e+07	1.84034e+07	0.888347	0.044662	0.132035	0.17014	0.316929	0.556373	0.0303279	none	172.133	3.87962	1	1	4-Oxo-2-nonenal	Unknown	-	NA	NA	-	12	Methyl 2-octynoate;2,4-Hexadienyl propionate;2-Nonenoic acid gamma-lactone;(E)-2,6-Dimethyl-2,5-heptadienoic acid;3,5,5-Trimethyl-1,2-cyclohexanedione;Enol-3,5,5-Trimethyl-1,2-cyclohexanedione;Octahydro-2H-1-benzopyran-2-one;Allyl hexenoate;xi-2,2,6-Trimethyl-1,4-cyclohexanedione;Anapear;4-Oxo-2-nonenal;Gabapentin	HMDB0031302;HMDB0032314;HMDB0032442;HMDB0035135;HMDB0036177;HMDB0036239;HMDB0037276;HMDB0038268;HMDB0038697;HMDB0040285;HMDB0060285;HMDB0005015	1	Boschnialactone	C09772
pos-M173T495	2.80817e+07	8.31338e+07	7.62028e+07	2.44538e+07	5.57655e+07	5.03703e+07	2.25064e+07	4.07383e+07	1.69693e+07	4.43915e+07	4.14883e+07	1.65248e+08	0.959758	0.689069	0.393939	0.845434	0.640654	0.54367	0.23052	none	173.13	8.25056	1	1	1,2-Dihydro-1,1,6-trimethylnaphthalene	Benzenoids	Naphthalenes	HMDB0040284	null	-	3	Cystophorene;(E)-4,8-Dimethyl-1,3,7-nonatriene;4-Methyl-2-methylene-1-(1methylethylidene)-cyclohexane	HMDB0030944;HMDB0035792;HMDB0061811	0	-	-
pos-M174T438	5.7434e+07	5.58029e+07	5.07975e+07	4.85748e+07	5.14094e+07	2.39159e+07	5.77383e+07	1.17427e+07	5.6238e+07	4.88416e+07	4.98223e+07	1.92996e+07	1.1816	0.385462	0.699134	0.616732	0.875016	0.602735	0.37457	none	174.127	7.29602	1	1	N-Desmethylselegiline	Unknown	-	NA	NA	-	2	2,6-Dimethyl-naphtalene;1,7-Dimethylnaphthalene	HMDB0059764;HMDB0059854	6	1-Methyl-4-phenyl-1,2,3,6-tetrahydropyridine;Norselegiline;1,6-Dimethylnaphthalene;1,2-Dimethylnaphthalene;2,6-Dimethylnaphthalene;1,8-Dimethylnaphthalene	C04599;C15476;C14217;C14329;C14330;C14703
pos-M174T496	4.87096e+07	1.13853e+08	9.64382e+07	5.59692e+07	3.40937e+07	1.35517e+08	1.15259e+08	3.37806e+07	7.21203e+07	1.3545e+08	1.31521e+08	8.3358e+07	0.847927	0.563804	0.699134	0.761615	0.875016	0.653813	0.407327	none	174.127	8.25952	1	1	N-Desmethylselegiline	Unknown	-	NA	NA	-	2	2,6-Dimethyl-naphtalene;1,7-Dimethylnaphthalene	HMDB0059764;HMDB0059854	6	1-Methyl-4-phenyl-1,2,3,6-tetrahydropyridine;Norselegiline;1,6-Dimethylnaphthalene;1,2-Dimethylnaphthalene;2,6-Dimethylnaphthalene;1,8-Dimethylnaphthalene	C04599;C15476;C14217;C14329;C14330;C14703
pos-M174T541	7.04595e+07	7.37521e+07	6.80004e+07	7.04361e+07	6.43492e+07	1.24259e+07	8.03336e+07	8.84792e+07	8.02927e+07	2.05109e+07	5.51338e+07	7.28151e+07	0.90406	0.703295	0.309524	0.854372	0.55632	0.482777	0.377032	none	174.127	9.01317	1	1	N-Desmethylselegiline	Unknown	-	NA	NA	-	2	2,6-Dimethyl-naphtalene;1,7-Dimethylnaphthalene	HMDB0059764;HMDB0059854	6	1-Methyl-4-phenyl-1,2,3,6-tetrahydropyridine;Norselegiline;1,6-Dimethylnaphthalene;1,2-Dimethylnaphthalene;2,6-Dimethylnaphthalene;1,8-Dimethylnaphthalene	C04599;C15476;C14217;C14329;C14330;C14703
pos-M175T43_2	553648	367055	534768	808367	840873	348902	457426	920633	334877	404830	326120	1.00243e+07	0.276995	0.57839	0.818182	0.773158	0.941792	0.672761	0.286196	none	175.109	0.715558	1	1	DL-Arginine	Organic acids and derivatives	Carboxylic acids and derivatives	HMDB0000517	NA	-	89	Gly-Norvaline;N-Acetylornithine;Glycyl-Valine;Valyl-Glycine;L-Theanine;N(5)-ethyl-L-glutamine;(-)-trans-Carveol;Alpha-Pinene-oxide;p-Menth-3-en-9-al;Isocitral;3-Methyl-5-propyl-2-cyclohexen-1-one;2,6-Dimethyl-1,7-octadien-3-one;(E)-3,7-Dimethyl-1,5,7-octatrien-3-ol;2-(trans-2-Pentenyl)cyclopentanone;p-Mentha-1(6),8-dien-3-ol;cis-2-Thujen-4-ol;(R)-Campholenic aldehyde;(R)-Carvotanacetone;Piperiton…	HMDB0094702;HMDB0003357;HMDB0028854;HMDB0029127;HMDB0034365;HMDB0062764;HMDB0003450;HMDB0003667;HMDB0030892;HMDB0030893;HMDB0031854;HMDB0032120;HMDB0032242;HMDB0032536;HMDB0034715;HMDB0034916;HMDB0034973;HMDB0034974;HMDB0034975;HMDB0034985;HMDB0035054;HMDB0035077;HMDB0035120;HMDB0035125;HMDB0035158;HMDB0035203;HMDB0035241;HMDB0035277;HMDB0035280;HMDB0035600;HMDB0035604;HMDB0035622;HMDB0035656;HMD…	40	N-Acetylornithine;N5-Ethyl-L-glutamine;(+)-Camphor;(-)-Camphor;(-)-trans-Carveol;(-)-trans-Isopiperitenol;Geranial;(+)-cis-Sabinol;Perillyl_alcohol;alpha-Pinene-oxide;(Z)-2-Methyl-5-isopropylhexa-2,5-dienal;Limonene-1,2-epoxide;cis-Citral;Fenchone;(+)-Piperitone;Pulegone;Thujone;(1S,4R)-(+)-Fenchone;(4R,6R)-cis-Carveol;(1R,4R)-Dihydrocarvone;(1S,4R)-Iso-dihydrocarvone;(4S,6S)-cis-Carveol;(+)-tran…	C00437;C01047;C00808;C00809;C00964;C01123;C01499;C02213;C02452;C02759;C04435;C07271;C09847;C09859;C09885;C09893;C09906;C11387;C11395;C11398;C11401;C11408;C11409;C11412;C11415;C11938;C11941;C11942;C11951;C17623;C18018;C18369;C19081;C20260;C20425;C20943;C07411;C17361;C17724;C20828
pos-M175T51	8.23992e+07	9.95413e+07	9.93087e+07	5.98515e+07	8.05287e+07	7.50712e+07	9.02339e+07	7.09306e+07	8.30203e+07	1.03408e+08	1.03387e+08	1.17642e+08	0.873516	0.232769	0.179654	0.456757	0.389262	0.522424	0.155565	none	175.119	0.846031	1	1	DL-Arginine	Organic acids and derivatives	Carboxylic acids and derivatives	HMDB0000517	NA	-	2	L-Arginine;D-Arginine	HMDB0000517;HMDB0003416	3	L-Arginine;D-Arginine;Amino_acid(Arg-)	C00062;C00792;C02385
pos-M175T587	1.71202e+07	1.07931e+07	9.38692e+06	1.64761e+07	1.7795e+07	1.71534e+07	1.97218e+07	1.18575e+07	6.72297e+06	7.68423e+06	1.73614e+07	1.64248e+07	1.11222	0.493435	0.699134	0.709547	0.875016	0.37987	0.221226	none	175.119	9.78138	1	1	L-(+)-Arginine	Organic acids and derivatives	Carboxylic acids and derivatives	HMDB0000517	C00062	(map00220)Arginine biosynthesis;(map00261)Monobactam biosynthesis;(map00330)Arginine and proline metabolism;(map00331)Clavulanic acid biosynthesis;(map00472)D-Arginine and D-ornithine metabolism;(map00970)Aminoacyl-tRNA biosynthesis;(map01060)Biosynthesis of plant secondary metabolites;(map01064)Biosynthesis of alkaloids derived from ornithine, lysine and nicotinic acid;(map01100)Metabolic pathwa…	2	L-Arginine;D-Arginine	HMDB0000517;HMDB0003416	3	L-Arginine;D-Arginine;Amino_acid(Arg-)	C00062;C00792;C02385
pos-M180T194	2.00822e+06	2.4101e+06	2.18811e+06	2.42681e+06	2.55736e+06	2.48191e+06	3.09099e+06	2.59684e+06	3.03188e+06	2.31229e+06	2.60089e+06	2.33574e+06	0.881259	0.0807854	0.132035	0.238404	0.316929	0.572022	0.0264933	none	180.102	3.24036	1	1	beta-D-Glucosamine	Organooxygen compounds	Carbohydrates and carbohydrate conjugates	HMDB0030091	C08349	-	20	2(N)-Methyl-norsalsolinol;(R)-Salsolinol;alpha-Methylphenylalanine;N-methylphenylalanine;Maltoxazine;3,5-Dimethylphenyl methylcarbamate;Ethyl N-methylanthranilate;1,2,3,4,5,6-Hexahydro-5-(1-hydroxyethylidene)-7H-cyclopenta[b]pyridin-7-one;2,3-Dihydro-5-(3-hydroxypropanoyl)-1H-pyrrolizine;3,4-Methylenedioxyamphetamine;Salsolinol;4,5-Dihydro-1-benzoxepin-3(2H)-one;3-(4-Methoxyphenyl)-2-propenal;Saf…	HMDB0001189;HMDB0005199;HMDB0029223;HMDB0029224;HMDB0030372;HMDB0031811;HMDB0033763;HMDB0039655;HMDB0040021;HMDB0041931;HMDB0042012;HMDB0029714;HMDB0032611;HMDB0033591;HMDB0033830;HMDB0033833;HMDB0038893;HMDB0040577;HMDB0040592;HMDB0060335	18	Phenacetin;(-)-Salsolinol;Fusaric_acid;Xylylcarb;L-Homophenylalanine;XMC;Propham;(2S,3S)-3-Methylphenylalanine;cis-1,2-Dihydronaphthalene-1,2-diol;(1S,2S)-1,2-Dihydronaphthalene-1,2-diol;1,2-Dihydronaphthalene-1,2-diol;Methyl_cinnamate;Isosafrole;p-Methoxycinnamaldehyde;Safrole;4-Hydroxycinnamoylmethane;trans-2-Phenylcyclopropanecarboxylic_acid;Eugenol_quinone_methide	C07591;C09642;C10146;C14579;C17235;C18771;C18887;C20895;C04314;C04514;C06205;C06358;C10472;C10475;C10490;C12088;C15419;C20269
pos-M180T198	1.3746e+07	8.82742e+06	8.22104e+06	8.93989e+06	8.1303e+06	8.67387e+06	3.26618e+06	2.86971e+06	3.17112e+06	7.26665e+06	8.26596e+06	7.52476e+06	1.74694	0.0242695	0.00865801	0.122758	0.0506076	1.28697	0.125578	up	180.088	3.30762	1	1	beta-D-Glucosamine	Organooxygen compounds	Carbohydrates and carbohydrate conjugates	HMDB0030091	C08349	-	14	Glucosamine;Fructosamine;beta-D-Glucosamine;7-Aminomethyl-7-carbaguanine;2-Hydroxyadipic acid;3-Hydroxyadipic acid;3-Hydroxymethylglutaric acid;2(R)-Hydroxyadipic acid;Levoglucosan;D-1-Deoxy-erythro-hexo-2,3-diulose;Diethyl dicarbonate;D-1,5-Anhydrofructose;2-Hydroxy-2-ethylsuccinic acid;(-)-1-Methylpropyl 1-propenyl disulfide	HMDB0001514;HMDB0002030;HMDB0030091;HMDB0011690;HMDB0000321;HMDB0000345;HMDB0000355;HMDB0000368;HMDB0000640;HMDB0029934;HMDB0032873;HMDB0041561;HMDB0059758;HMDB0034426	34	D-Glucosamine;1-Amino-1-deoxy-scyllo-inositol;D-Galactosamine;D-Mannosamine;Nojirimycin;beta-D-Glucosamine;Kanosamine;neo-Inosamine-2;L-Altrosamine;D-Allosamine;D-Gulosamine;L-Idosamine;D-Talosamine;7-Aminomethyl-7-carbaguanine;Lichenin;(R)-3,3-Dimethylmalate;3-Ethylmalate;2-Hydroxyadipate;(R)-2-Ethylmalate;L-Rhamnono-1,4-lactone;(2R,3S)-2,3-Dimethylmalate;3-Hydroxy-3-methylglutarate;2-Dehydro-3-…	C00329;C01214;C02262;C03570;C06763;C08349;C12212;C17578;C21035;C21038;C21048;C21051;C21060;C16675;C00478;C01088;C01989;C02360;C02488;C02991;C03652;C03761;C03827;C03979;C06158;C06159;C06474;C06478;C06485;C11592;C16390;C17209;C18028;C20902
pos-M180T203	8.01408e+06	7.7404e+06	8.57542e+06	7.75984e+06	7.68757e+06	8.57207e+06	1.87306e+07	1.36698e+07	1.83792e+07	9.62174e+06	1.03913e+07	9.74657e+06	0.600321	0.0130657	0.0021645	0.0916498	0.0191181	1.19085	0.0598306	down	180.065	3.38773	1	1	Umbelliferone	Phenylpropanoids and polyketides	Coumarins and derivatives	HMDB0029865	C09315	(map01061)Biosynthesis of phenylpropanoids;(map01110)Biosynthesis of secondary metabolites	7	Hippuric acid;3-Succinoylpyridine;Adrenochrome;Methyl n-formylanthranilate;1-(4-Methoxyphenyl)-2-nitroethylene;Umbelliferone;3 Hydroxycoumarin	HMDB0000714;HMDB0000992;HMDB0012884;HMDB0032398;HMDB0032595;HMDB0029865;HMDB0002149	7	Hippurate;N-Acetylanthranilate;2,5,6-Trihydroxy-5,6-dihydroquinoline;3-Succinoylpyridine;2-Aminobenzoylacetate;Umbelliferone;4-Hydroxycoumarin	C01586;C06332;C06339;C19569;C21453;C09315;C20414
pos-M180T85	2.85467e+06	3.36085e+06	1.34791e+06	3.49546e+06	1.29061e+06	1.22444e+06	2.19483e+07	1.57382e+07	2.35774e+07	1.46293e+06	1.17349e+06	2.74852e+06	0.203664	0.132367	0.393939	0.323396	0.640654	1.48826	0.256959	none	180.099	1.41203	1	1	.alpha.-Methyl-DL-phenylalanine	Organic acids and derivatives	Carboxylic acids and derivatives	NA	NA	-	5	Tranexamic Acid;(S)-Homostachydrine;Glycyl-Serine;Serinyl-Glycine;L-4-Hydroxyglutamine	HMDB0014447;HMDB0033433;HMDB0028850;HMDB0029039;HMDB0029424	3	Homostachydrine;Lentiginosine;Tranexamic_acid	C08283;C10155;C12535
pos-M182T284	1.37047e+07	1.38719e+07	1.32917e+07	2.17983e+07	1.84777e+07	1.36283e+07	1.75135e+07	1.65898e+07	1.68442e+07	1.41664e+07	1.33141e+07	2.22345e+07	0.94149	0.573372	0.484848	0.76946	0.721459	0.221817	0.146819	none	182.154	4.73298	1	1	4-Hexyl-2,5-dimethyloxazole	Organoheterocyclic compounds	Azoles	HMDB0037890	null	-	21	N-Ethyl trans-2-cis-6-nonadienamide;5-Ethyl-4-methyl-2-pentyloxazole;4-Hexyl-2,5-dimethyloxazole;2-Butyl-4,5-diethyloxazole;2-Butyl-5-methyl-4-propyloxazole;2-Hexyl-4,5-dimethyloxazole;5-Butyl-4-methyl-2-propyloxazole;4-Ethyl-5-methyl-2-pentyloxazol;1-(1-Methoxy-1-methylethyl)-4-methylbenzene;Benzyl butyl ether;trans-Jasmone;5-Phenyl-1-pentanol;1-Phenyl-2-pentanol;2-Methyl-4-phenyl-2-butanol;2-Bu…	HMDB0032273;HMDB0037889;HMDB0037890;HMDB0037891;HMDB0037894;HMDB0037895;HMDB0037896;HMDB0037897;HMDB0029653;HMDB0031311;HMDB0031454;HMDB0031624;HMDB0031625;HMDB0031866;HMDB0032060;HMDB0035601;HMDB0035989;HMDB0036719;HMDB0036814;HMDB0036816;HMDB0037294	4	Jasmone;p-tert-Amylphenol;4-n-Pentylphenol;4-Isopentylphenol	C08490;C14226;C14466;C14697
pos-M182T94	2.31753e+08	2.09216e+08	2.22521e+08	2.1253e+08	2.23911e+08	2.34313e+08	2.35009e+08	1.5952e+08	2.22261e+08	2.43868e+08	2.44672e+08	2.30066e+08	0.999138	0.906767	0.393939	0.959541	0.640654	0.288711	0.0237265	none	182.081	1.55855	1	1	Tyrosine	Organic acids and derivatives	Carboxylic acids and derivatives	HMDB0000158	C00082	(map00130)Ubiquinone and other terpenoid-quinone biosynthesis;(map00231)Puromycin biosynthesis;(map00261)Monobactam biosynthesis;(map00350)Tyrosine metabolism;(map00360)Phenylalanine metabolism;(map00400)Phenylalanine, tyrosine and tryptophan biosynthesis;(map00401)Novobiocin biosynthesis;(map00460)Cyanoamino acid metabolism;(map00680)Methane metabolism;(map00730)Thiamine metabolism;(map00940)Phe…	15	L-Tyrosine;4-Hydroxy-4-(3-pyridyl)-butanoic acid;L-Threo-3-Phenylserine;Beta-Tyrosine;o-Tyrosine;Meta-Tyrosine;4,6,7-Trihydroxy-1,2,3,4-tetrahydroisoquinoline;Methyl Phenylglyoxalate;Phenylpyruvic acid;m-Coumaric acid;4-Hydroxycinnamic acid;2-Hydroxycinnamic acid;Enol-phenylpyruvate;cis-p-Coumaric acid;Coumaric acid	HMDB0000158;HMDB0001119;HMDB0002184;HMDB0003831;HMDB0006050;HMDB0059720;HMDB0060280;HMDB0062605;HMDB0000205;HMDB0001713;HMDB0002035;HMDB0002641;HMDB0012225;HMDB0030677;HMDB0041592	18	L-Tyrosine;Tyrosine;L-threo-3-Phenylserine;3-Amino-3-(4-hydroxyphenyl)propanoate;D-Tyrosine;gamma-Hydroxy-3-pyridinebutanoate;N-Hydroxy-L-phenylalanine;3-Hydroxy-L-phenylalanine;(S)-beta-Tyrosine;Phenylpyruvate;4-Coumarate;trans-2-Hydroxycinnamate;2-Hydroxy-3-phenylpropenoate;cis-2-Hydroxycinnamate;cis-p-Coumarate;3-Oxo-3-phenylpropanoate;Caffeic_aldehyde;trans-3-Hydroxycinnamate	C00082;C01536;C03290;C04368;C06420;C19579;C19712;C20807;C21308;C00166;C00811;C01772;C02763;C05838;C06738;C07114;C10945;C12621
pos-M183T197_1	7.4296e+06	1.19333e+07	1.18503e+07	1.18626e+07	9.60972e+06	8.91503e+06	3.67201e+06	2.34737e+06	3.51874e+06	1.25284e+07	1.24522e+07	9.93811e+06	1.38563	0.149413	0.699134	0.349015	0.875016	1.25474	0.154278	none	183.068	3.27748	1	1	Meta-hydroxyphenylhydracrylic Acid	Organic acids and derivatives	Hydroxy acids and derivatives	HMDB0062595	null	-	0	-	-	1	Diisopropyl_sulfate	C19230
pos-M184T186	1.69708e+07	9.68266e+06	1.36142e+07	1.53993e+07	1.29466e+07	1.26663e+07	6.91138e+06	4.1587e+06	6.45434e+06	1.26998e+07	1.60218e+07	1.24228e+07	1.3854	0.111511	0.132035	0.290211	0.316929	0.99756	0.212414	none	184.061	3.10013	1	1	4-Pyridoxic acid	Organoheterocyclic compounds	Pyridines and derivatives	HMDB0000017	C00847	(map00750)Vitamin B6 metabolism;(map01100)Metabolic pathways;(map01120)Microbial metabolism in diverse environments	5	4-Pyridoxic acid;Phthalic acid;Benzoquinoneacetic acid;Terephthalic acid;3,4-Methylenedioxybenzoic acid	HMDB0000017;HMDB0002107;HMDB0002334;HMDB0002428;HMDB0032613	10	4-Pyridoxate;3-Carboxy-4-methoxy-N-methyl-2-pyridone;3-Hydroxy-4-hydroxymethyl-2-methylpyridine-5-carboxylate;5-Methoxy-3-hydroxyanthranilate;3,5-Dihydroxy-phenylglycine;Phthalate;4-Hydroxyphenylglyoxylate;Terephthalate;3-Formylsalicylic_acid;4-Formylsalicylic_acid	C00847;C04447;C04773;C11466;C12026;C01606;C03590;C06337;C14096;C14100
pos-M184T323	7.67166e+06	9.81179e+06	1.09389e+07	9.16199e+06	9.26418e+06	9.96034e+06	1.13421e+07	1.28953e+07	1.24914e+07	1.41873e+07	1.48256e+07	1.28218e+07	0.723095	0.000431575	0.0021645	0.0149511	0.0191181	0.801275	0.393392	none	184.073	5.39058	1	1	Phosphocholine	Organic nitrogen compounds	Organonitrogen compounds	HMDB0001565	C00588	(map00564)Glycerophospholipid metabolism;(map01100)Metabolic pathways;(map05231)Choline metabolism in cancer	6	Tryptophanol;(R)-Boschniakine;1-(2,3-Dihydro-1H-pyrrolizin-5-yl)-2-propen-1-one;3-[(5-Methyl-2-furanyl)methyl]-1H-pyrrole;3,4-Dihydro-4-[(5-methyl-2-furanyl)methylene]-2H-pyrrole;3-Dehydroxycarnitine	HMDB0003447;HMDB0030267;HMDB0040028;HMDB0040042;HMDB0040048;HMDB0006831	6	4-Amino-2-hydroxylamino-6-nitrotoluene;Indole-3-ethanol;Boschniakine;4-Hydroxy-3-nitrosobenzamide;Isopentenyl_phosphate;Dimethylallyl_phosphate	C16403;C00955;C09915;C12114;C20345;C21214
pos-M184T342	1.01955e+07	1.54372e+07	1.54933e+07	1.50395e+07	1.53185e+07	1.60589e+07	2.16891e+07	2.17396e+07	2.46215e+07	2.27796e+07	2.4539e+07	2.59943e+07	0.619276	0.000410614	0.0021645	0.0146574	0.0191181	1.45175	0.0768049	down	184.073	5.69763	1	1	Phosphocholine	Organic nitrogen compounds	Organonitrogen compounds	HMDB0001565	C00588	(map00564)Glycerophospholipid metabolism;(map01100)Metabolic pathways;(map05231)Choline metabolism in cancer	6	Tryptophanol;(R)-Boschniakine;1-(2,3-Dihydro-1H-pyrrolizin-5-yl)-2-propen-1-one;3-[(5-Methyl-2-furanyl)methyl]-1H-pyrrole;3,4-Dihydro-4-[(5-methyl-2-furanyl)methylene]-2H-pyrrole;3-Dehydroxycarnitine	HMDB0003447;HMDB0030267;HMDB0040028;HMDB0040042;HMDB0040048;HMDB0006831	6	4-Amino-2-hydroxylamino-6-nitrotoluene;Indole-3-ethanol;Boschniakine;4-Hydroxy-3-nitrosobenzamide;Isopentenyl_phosphate;Dimethylallyl_phosphate	C16403;C00955;C09915;C12114;C20345;C21214
pos-M184T356	1.74196e+07	1.02237e+08	2.41734e+07	1.14199e+08	8.79734e+07	2.51204e+07	2.48134e+07	3.96465e+07	3.38685e+07	4.71595e+07	4.84751e+07	3.43991e+07	1.62515	0.536583	0.937229	0.74212	0.998221	0.477124	0.134582	none	184.073	5.9259	1	1	Phosphocholine	Organic nitrogen compounds	Organonitrogen compounds	HMDB0001565	C00588	(map00564)Glycerophospholipid metabolism;(map01100)Metabolic pathways;(map05231)Choline metabolism in cancer	6	Tryptophanol;(R)-Boschniakine;1-(2,3-Dihydro-1H-pyrrolizin-5-yl)-2-propen-1-one;3-[(5-Methyl-2-furanyl)methyl]-1H-pyrrole;3,4-Dihydro-4-[(5-methyl-2-furanyl)methylene]-2H-pyrrole;3-Dehydroxycarnitine	HMDB0003447;HMDB0030267;HMDB0040028;HMDB0040042;HMDB0040048;HMDB0006831	6	4-Amino-2-hydroxylamino-6-nitrotoluene;Indole-3-ethanol;Boschniakine;4-Hydroxy-3-nitrosobenzamide;Isopentenyl_phosphate;Dimethylallyl_phosphate	C16403;C00955;C09915;C12114;C20345;C21214
pos-M184T470	2.81243e+07	2.10994e+07	2.36068e+07	2.25879e+07	2.59094e+07	2.56772e+07	2.38953e+07	2.96883e+07	2.69871e+07	2.28764e+07	3.09595e+07	2.66782e+07	0.912593	0.191238	0.179654	0.405985	0.389262	0.331386	0.0678312	none	184.073	7.83572	1	1	Phosphocholine	Organic nitrogen compounds	Organonitrogen compounds	HMDB0001565	C00588	(map00564)Glycerophospholipid metabolism;(map01100)Metabolic pathways;(map05231)Choline metabolism in cancer	6	Tryptophanol;(R)-Boschniakine;1-(2,3-Dihydro-1H-pyrrolizin-5-yl)-2-propen-1-one;3-[(5-Methyl-2-furanyl)methyl]-1H-pyrrole;3,4-Dihydro-4-[(5-methyl-2-furanyl)methylene]-2H-pyrrole;3-Dehydroxycarnitine	HMDB0003447;HMDB0030267;HMDB0040028;HMDB0040042;HMDB0040048;HMDB0006831	6	4-Amino-2-hydroxylamino-6-nitrotoluene;Indole-3-ethanol;Boschniakine;4-Hydroxy-3-nitrosobenzamide;Isopentenyl_phosphate;Dimethylallyl_phosphate	C16403;C00955;C09915;C12114;C20345;C21214
pos-M184T51	5.25879e+07	5.86565e+07	5.42673e+07	5.25047e+07	5.35127e+07	5.78534e+07	4.94073e+07	4.59379e+07	4.67286e+07	5.46097e+07	5.36344e+07	5.27226e+07	1.08693	0.0441741	0.179654	0.168962	0.389262	0.339305	0.0376261	none	184.094	0.848893	1	1	Benzeneethanamine, 4-chloro-.alpha.-ethyl-	Unknown	-	NA	NA	-	2	L-Carnitine;Malonyl-Carnitin	HMDB0000062;HMDB0062496	2	L-Carnitine;(S)-Carnitine	C00318;C15025
pos-M184T556	2.91252e+07	2.93268e+07	2.7739e+07	3.04304e+07	3.30374e+07	3.14542e+07	2.86453e+07	3.91135e+07	3.47621e+07	3.00618e+07	3.15589e+07	3.18874e+07	0.923909	0.185941	0.24026	0.399398	0.471335	0.346133	0.0806995	none	184.073	9.26532	1	1	Phosphocholine	Organic nitrogen compounds	Organonitrogen compounds	HMDB0001565	C00588	(map00564)Glycerophospholipid metabolism;(map01100)Metabolic pathways;(map05231)Choline metabolism in cancer	27	1,3-Diacetylpropane;Isopentenyl acetate;1-Methoxy-3-methylene-2-pentanone;4-Methyl-5-hexanolide;Cyclohexanecarboxylic acid;Cyclohexyl formate;2,3-Heptanedione;3,4-Heptanedione;2-Heptenoic acid;Methyl 2E-hexenoate;Methyl (Z)-3-hexenoate;5-Methyl-2,3-hexanedione;Ethyl 4-pentenoate;Dihydro-5-propyl-2(3H)-furanone;3-Methyl-3-butenyl acetate;4-Pentenyl acetate;4-Heptenoic acid;2-Hexenyl formate;Ethyl …	HMDB0029165;HMDB0029314;HMDB0030330;HMDB0031174;HMDB0031342;HMDB0031351;HMDB0031476;HMDB0031477;HMDB0031484;HMDB0031500;HMDB0031504;HMDB0031593;HMDB0031603;HMDB0031681;HMDB0032391;HMDB0032460;HMDB0033793;HMDB0038271;HMDB0038962;HMDB0039819;HMDB0040214;HMDB0040591;HMDB0006215;HMDB0012138;HMDB0012322;HMDB0031001;HMDB0060301	13	Ethyl_tiglate;Cyclohexane-1-carboxylate;Butyl_acrylate;1-Oxa-2-oxo-3-methylcycloheptane;3-Isopropyl-3-butenoic_acid;alpha-EMGBL;beta-EMGBL;2-Naphthol;1-Naphthol;(1R,2S)-Naphthalene_1,2-oxide;(1S,2R)-Naphthalene_1,2-oxide;Isopentenyl_phosphate;Dimethylallyl_phosphate	C08487;C09822;C10921;C10976;C11950;C13714;C13717;C11713;C11714;C14786;C14787;C20345;C21214
pos-M184T63	1.67108e+08	3.86399e+07	3.99366e+07	5.36366e+07	3.41654e+07	3.62197e+07	1.01749e+07	8.16584e+06	9.18164e+06	2.88294e+07	1.53047e+07	1.66411e+07	4.18705	0.00185667	0.0021645	0.0331556	0.0191181	1.83811	0.142828	up	184.073	1.0459	1	1	Phosphocholine	Organic nitrogen compounds	Organonitrogen compounds	HMDB0001565	C00588	(map00564)Glycerophospholipid metabolism;(map01100)Metabolic pathways;(map05231)Choline metabolism in cancer	6	Tryptophanol;(R)-Boschniakine;1-(2,3-Dihydro-1H-pyrrolizin-5-yl)-2-propen-1-one;3-[(5-Methyl-2-furanyl)methyl]-1H-pyrrole;3,4-Dihydro-4-[(5-methyl-2-furanyl)methylene]-2H-pyrrole;3-Dehydroxycarnitine	HMDB0003447;HMDB0030267;HMDB0040028;HMDB0040042;HMDB0040048;HMDB0006831	6	4-Amino-2-hydroxylamino-6-nitrotoluene;Indole-3-ethanol;Boschniakine;4-Hydroxy-3-nitrosobenzamide;Isopentenyl_phosphate;Dimethylallyl_phosphate	C16403;C00955;C09915;C12114;C20345;C21214
pos-M185T386	3.83338e+07	3.60097e+07	3.43552e+07	3.67061e+07	4.00052e+07	3.46626e+07	3.93716e+07	4.37936e+07	3.78838e+07	3.24447e+07	3.84555e+07	3.64696e+07	0.963461	0.478647	0.484848	0.697357	0.721459	0.2024	0.0893326	none	185.081	6.42572	1	1	Phosphorylcholine	Organic nitrogen compounds	Organonitrogen compounds	HMDB0001565	C00588	(map00564)Glycerophospholipid metabolism;(map01100)Metabolic pathways;(map05231)Choline metabolism in cancer	11	Vanylglycol;1-(3-Hydroxy-4-methoxyphenyl)-1,2-ethanediol;Genipic acid;4-Formyl-3-(formylmethyl)-4-hexenoic acid;(卤)-threo-1-(4-Hydroxyphenyl)-1,2,3-propanetriol;3,4-Methylenepimelic acid;Phosphorylcholine;2-Aminodipyrido[1,2-a:3',2'-d]imidazole;Acetylcholine ;4-Trimethylammoniobutanoic acid;1-Nitroheptane	HMDB0001490;HMDB0035056;HMDB0036072;HMDB0039650;HMDB0040603;HMDB0059730;HMDB0001565;HMDB0029748;HMDB0000895;HMDB0001161;HMDB0013811	10	7-Methyl-2-hydroxy-6-oxoocta-2,4-dienoate;3-Methoxy-4-hydroxyphenylethyleneglycol;2-Hydroxy-6-oxo-7-methylocta-2,4-dienoate;Antiarol;cis-3-(1-Carboxy-ethyl)-3,5-cyclo-hexadiene-1,2-diol;cis-3-(Carboxy-ethyl)-3,5-cyclo-hexadiene-1,2-diol;Choline_phosphate;Glu-P-2;4-Trimethylammoniobutanoate;Acetylcholine	C04535;C05594;C06582;C10765;C11456;C11588;C00588;C19245;C01181;C01996
pos-M185T466	2.65055e+07	1.42737e+08	1.33079e+08	1.29985e+08	1.54093e+08	1.31551e+08	1.36499e+08	1.21783e+08	1.44533e+08	9.40721e+07	1.37687e+08	1.3092e+08	0.937891	0.535898	0.937229	0.741586	0.998221	0.342467	0.496496	none	185.083	7.76853	1	1	Phosphorylcholine	Organic nitrogen compounds	Organonitrogen compounds	HMDB0001565	C00588	(map00564)Glycerophospholipid metabolism;(map01100)Metabolic pathways;(map05231)Choline metabolism in cancer	11	Vanylglycol;1-(3-Hydroxy-4-methoxyphenyl)-1,2-ethanediol;Genipic acid;4-Formyl-3-(formylmethyl)-4-hexenoic acid;(卤)-threo-1-(4-Hydroxyphenyl)-1,2,3-propanetriol;3,4-Methylenepimelic acid;Phosphorylcholine;2-Aminodipyrido[1,2-a:3',2'-d]imidazole;Acetylcholine ;4-Trimethylammoniobutanoic acid;1-Nitroheptane	HMDB0001490;HMDB0035056;HMDB0036072;HMDB0039650;HMDB0040603;HMDB0059730;HMDB0001565;HMDB0029748;HMDB0000895;HMDB0001161;HMDB0013811	11	7-Methyl-2-hydroxy-6-oxoocta-2,4-dienoate;3-Methoxy-4-hydroxyphenylethyleneglycol;2-Hydroxy-6-oxo-7-methylocta-2,4-dienoate;Antiarol;cis-3-(1-Carboxy-ethyl)-3,5-cyclo-hexadiene-1,2-diol;cis-3-(Carboxy-ethyl)-3,5-cyclo-hexadiene-1,2-diol;Choline_phosphate;Glu-P-2;Hydronitroxide_radical;4-Trimethylammoniobutanoate;Acetylcholine	C04535;C05594;C06582;C10765;C11456;C11588;C00588;C19245;C20319;C01181;C01996
pos-M188T203_2	3.60705e+08	3.52551e+08	3.51797e+08	3.4946e+08	3.27861e+08	3.7147e+08	4.86739e+08	3.59608e+08	4.67669e+08	3.79558e+08	4.11342e+08	3.59659e+08	0.857691	0.0405969	0.025974	0.161396	0.103099	0.495197	0.0644555	none	188.07	3.3777	1	1	3-Indoleacrylic acid	Organoheterocyclic compounds	Indoles and derivatives	HMDB0000734	NA	-	2	6-Chloro-N-(1-methylethyl)-1,3,5-triazine-2,4-diamine;Indoleacrylic acid	HMDB0033249;HMDB0000734	2	Deethylatrazine;3-Indoleacrylate	C06559;C21283
pos-M188T86	2.20012e+07	8.91863e+06	1.30029e+07	9.58253e+06	1.10347e+07	7.36525e+06	1.85413e+06	1.24447e+06	2.01151e+06	1.45043e+07	1.17339e+07	1.3949e+07	1.58741	0.130604	0.588745	0.320839	0.80763	1.37241	0.109032	none	188.175	1.44015	1	1	N8-Acetylspermidine	Organic acids and derivatives	Carboximidic acids and derivatives	HMDB0002189	C01029	-	3	N1-Acetylspermidine;N8-Acetylspermidine;N(8)-Acetylspermidinium	HMDB0001276;HMDB0002189;HMDB0060288	2	N1-Acetylspermidine;N8-Acetylspermidine	C00612;C01029
pos-M191T495	6.30362e+06	3.15855e+07	2.91607e+07	2.10386e+07	1.94161e+07	1.86777e+07	1.89932e+07	3.74845e+07	1.33958e+07	1.45138e+07	1.29571e+07	7.00635e+07	0.753741	0.645248	0.937229	0.818052	0.998221	0.34023	0.0537209	none	191.142	8.255	1	1	dehydro-beta-Ionone	Lipids and lipid-like molecules	Prenol lipids	HMDB0059904	null	-	7	2-(3-Phenylpropyl)tetrahydrofuran;2,2,6,7-Tetramethylbicyclo[4.3.0]nona-1(9),4-dien-8-one;xi-3-(4-Isopropylphenyl)-2-methylpropanal;dehydro-beta-Ionone;Megastigmatrienone;beta-Damascenone;3,5,8-Megastigmatrien-7-one	HMDB0036178;HMDB0036685;HMDB0037763;HMDB0059904;HMDB0059906;HMDB0013804;HMDB0036572	0	-	-
pos-M191T55	2.16157e+07	4.3652e+07	2.52274e+07	4.09966e+07	2.45982e+07	2.50686e+07	3.60678e+07	3.38216e+07	3.46062e+07	2.66635e+07	4.76741e+07	2.50962e+07	0.888339	0.403676	0.309524	0.632634	0.55632	0.374186	0.255847	none	191.04	0.914547	1	1	6-Formylumbelliferone	Phenylpropanoids and polyketides	Coumarins and derivatives	HMDB0039147	null	-	0	-	-	0	-	-
pos-M192T263	8.72997e+06	5.5567e+06	5.60137e+06	5.00736e+06	4.40453e+06	4.6754e+06	4.20653e+06	2.41649e+06	4.43882e+06	2.84443e+06	2.65276e+06	2.37149e+06	1.79474	0.00298719	0.004329	0.0437896	0.0310307	1.21557	0.12871	up	192.051	4.38917	1	1	Alyssin	Unknown	-	NA	NA	-	6	Isosorbide Mononitrate;gamma-Carboxyglutamic acid;cis-Aconitic acid;trans-Aconitic acid;Dehydroascorbic acid;2,5-Dimethyl-3-(methyldithio)furan	HMDB0015155;HMDB0041900;HMDB0000072;HMDB0000958;HMDB0001264;HMDB0040200	6	Isosorbide_mononitrate;O-Oxalylhomoserine;Nitrilotriacetic_acid;cis-Aconitate;trans-Aconitate;Dehydroascorbate	C07714;C08294;C14695;C00417;C02341;C05422
pos-M193T279	3.15054e+06	4.50113e+06	4.42567e+06	4.39841e+06	4.43088e+06	3.5021e+06	4.31934e+06	5.63679e+06	3.86623e+06	2.90428e+06	2.5439e+06	1.31401e+07	0.753108	0.630878	0.818182	0.808973	0.941792	0.33432	0.0475867	none	193.158	4.64248	1	1	.alpha.-Ionone	Lipids and lipid-like molecules	Prenol lipids	HMDB0059883	C12286	-	24	2,6-Diisopropyl-3-methylphenol;2,5-Diisopropyl-4-methylphenol;2,5-Diisopropyl-3-methylphenol;2,4-Diisopropyl-5-methylphenol;2,4-Diisopropyl-3-methylphenol;2,3-Diisopropyl-5-methylphenol;4-(4-Methyl-3-pentenyl)-3-cyclohexene-1-carboxaldehyde;Pseudoionone;4-(2,6,6-Trimethylcyclohex-1-enyl)but-2-en-4-one;(2E,4Z,7Z)-2,4,7-Tridecatrienal;(E)-5,8-Megastigmadien-4-one;Edulan I;gamma-Ionone;delta-Damasco…	HMDB0029820;HMDB0029821;HMDB0029822;HMDB0029823;HMDB0029824;HMDB0029825;HMDB0031733;HMDB0032498;HMDB0032541;HMDB0033545;HMDB0034671;HMDB0034959;HMDB0034979;HMDB0035682;HMDB0035753;HMDB0036022;HMDB0036027;HMDB0036144;HMDB0036565;HMDB0036684;HMDB0037139;HMDB0059883;HMDB0036818;HMDB0041615	3	alpha-Ionone;beta-Ionone;4-n-Heptylphenol	C12286;C12287;C14698
pos-M194T209	5.55101e+07	2.43263e+07	2.50196e+07	2.45719e+07	2.43898e+07	2.52578e+07	1.08e+07	8.61536e+06	1.12413e+07	2.62919e+07	2.73302e+07	2.53155e+07	1.63399	0.0621016	0.699134	0.204484	0.875016	1.28439	0.0346375	none	194.081	3.48143	1	1	Phenaceturic acid	Organic acids and derivatives	Carboxylic acids and derivatives	HMDB0000821	C05598	(map00360)Phenylalanine metabolism	16	Phenylacetylglycine;Methyl hippurate;2-Methylhippuric acid;m-Methylhippuric acid;p-Methylhippuric acid;Methyl n-acetylanthranilate;Betamipron;3-Carbamoyl-2-phenylpropionaldehyde;4-Hydroxy-5-phenyltetrahydro-1,3-oxazin-2-one;4-Anilino-4-oxobutanoic acid;Herniarin;10-Hydroxy-2,8-decadiene-4,6-diynoic acid;1,4,5-Naphthalenetriol;7-Hydroxy-6-methyl-2H-1-benzopyran-2-one;3-(3,4-Methylenedioxyphenyl)pr…	HMDB0000821;HMDB0000859;HMDB0011723;HMDB0013245;HMDB0013292;HMDB0032388;HMDB0034250;HMDB0060366;HMDB0060389;HMDB0060758;HMDB0029758;HMDB0031054;HMDB0032883;HMDB0032990;HMDB0033813;HMDB0059622	10	(3-Arylcarbonyl)-alanine;Phenylacetylglycine;5,6-Dihydroxy-3-methyl-2-oxo-1,2,5,6-tetrahydroquinoline;Gentioflavine;Cichorine;3-Carbamoyl-2-phenylpropionaldehyde;4-Hydroxy-5-phenyltetrahydro-1,3-oxazin-2-one;1,3,8-Naphthalenertriol;4-Methylumbelliferone;Herniarin	C03450;C05598;C06726;C09962;C10581;C16587;C16595;C01173;C03081;C09268
pos-M194T233	2.94563e+06	2.4017e+06	3.13983e+06	3.0364e+06	3.31326e+06	3.55396e+06	4.08273e+06	2.87013e+06	3.88111e+06	2.80188e+06	3.23285e+06	3.49823e+06	0.902973	0.262273	0.484848	0.489433	0.721459	0.372581	0.0967427	none	194.115	3.8758	1	1	N.alpha.-Benzyl-D-alanine methyl ester	Unknown	-	NA	NA	-	12	Methyl 2-octynoate;2,4-Hexadienyl propionate;2-Nonenoic acid gamma-lactone;(E)-2,6-Dimethyl-2,5-heptadienoic acid;3,5,5-Trimethyl-1,2-cyclohexanedione;Enol-3,5,5-Trimethyl-1,2-cyclohexanedione;Octahydro-2H-1-benzopyran-2-one;Allyl hexenoate;xi-2,2,6-Trimethyl-1,4-cyclohexanedione;Anapear;4-Oxo-2-nonenal;Gabapentin	HMDB0031302;HMDB0032314;HMDB0032442;HMDB0035135;HMDB0036177;HMDB0036239;HMDB0037276;HMDB0038268;HMDB0038697;HMDB0040285;HMDB0060285;HMDB0005015	1	Boschnialactone	C09772
pos-M195T198	4.58966e+06	5.22599e+06	4.60399e+06	4.59369e+06	4.49477e+06	5.76314e+06	5.61049e+06	5.90627e+06	4.8186e+06	4.40125e+06	4.70006e+06	4.62725e+06	0.973633	0.696902	0.484848	0.849673	0.721459	0.142709	0.0329787	none	195.122	3.30435	1	1	Tetraethylene glycol	Unknown	-	NA	NA	-	2	Tetraethylene glycol;N'-nitrosonornicotine	HMDB0094708;HMDB0041940	2	Acetylagmatine;N'-Nitrosonornicotine	C02131;C16452
pos-M197T207	1.61666e+07	1.80412e+07	1.8547e+07	1.87366e+07	1.87349e+07	1.95334e+07	1.39385e+07	1.1262e+07	1.40332e+07	2.17563e+07	2.33273e+07	2.02984e+07	1.04917	0.534624	1	0.740162	1	0.533136	0.0795251	none	197.128	3.44655	1	1	N-Phenylglycine ethyl ester	Unknown	-	NA	NA	-	0	-	-	0	-	-
pos-M198T238	1.42182e+07	8.01819e+06	8.33104e+06	8.01665e+06	7.78923e+06	8.71527e+06	6.53107e+06	4.99703e+06	7.06138e+06	1.56748e+07	1.68644e+07	1.57779e+07	0.823366	0.680246	1	0.840399	1	0.778855	0.0253604	none	198.126	3.97137	1	1	Dibenzylamine	Unknown	-	NA	NA	-	1	2-(3-Phenylpropyl)pyridine	HMDB0036173	1	Nigrifactin	C10162
pos-M198T494	1.00981e+07	4.65715e+07	4.30749e+07	6.41207e+07	2.77503e+07	2.63113e+07	2.80982e+07	5.43738e+07	2.0458e+07	4.3317e+07	1.88518e+07	9.95308e+07	0.823516	0.667574	0.818182	0.832076	0.941792	0.384384	0.0624218	none	198.185	8.24112	1	1	2-trans-6-cis-Dodecadienal	Organic oxygen compounds	Organooxygen compounds	HMDB0032531	null	-	5	Homodihydrojasmone;2-trans-6-cis-Dodecadienal;cis-Quinceoxepane;Tricycloekasantalol;(2E,4E)-2,4-Dodecadienal	HMDB0031181;HMDB0032531;HMDB0038108;HMDB0039339;HMDB0039590	1	(3Z,6Z,9Z)-3,6,9-Dodecatrien-1-ol	C08375
pos-M202T272	3.65525e+06	4.46257e+06	4.02168e+06	3.79536e+06	3.93215e+06	4.30706e+06	5.42067e+06	5.53094e+06	4.30408e+06	3.79465e+06	3.37537e+06	3.612e+06	0.928426	0.547733	0.937229	0.749847	0.998221	0.420274	0.0278373	none	202.216	4.5299	1	1	DDAO	Unknown	-	NA	NA	-	4	2-Dodecanone;2-Methylundecanal;(+/-)-2,4,8-Trimethyl-7-nonen-2-ol;Lauric aldehyde	HMDB0031019;HMDB0031734;HMDB0032543;HMDB0033933	1	Dodecylaldehyde	C02278
pos-M203T81_2	3.28086e+07	4.74462e+07	7.3622e+07	3.37593e+07	3.84194e+07	7.51409e+07	3.57632e+07	2.48986e+07	3.0995e+07	9.18653e+07	4.55511e+07	4.70581e+07	1.09077	0.627761	0.588745	0.807117	0.80763	0.559448	0.324937	none	203.15	1.34486	1	1	NG,NG-Dimethyl-L-arginine	Organic acids and derivatives	Carboxylic acids and derivatives	HMDB0001539	C03626	-	2	Asymmetric dimethylarginine;Symmetric dimethylarginine	HMDB0001539;HMDB0003334	3	Arg-OEt;NG,NG-Dimethyl-L-arginine;Isocarbamid	C01404;C03626;C19047
pos-M204T230	1.2974e+06	3.38652e+08	3.5224e+08	3.43656e+08	3.40432e+08	3.62344e+08	1.38492e+06	1.51271e+06	1.21271e+06	1.82307e+08	1.89275e+08	1.76522e+08	3.14846	0.164832	0.0411255	0.369907	0.141051	2.29408	0.0262234	none	204.113	3.83282	1	1	4-Aminoantipyrine	Unknown	-	NA	NA	-	3	Tryptophanamide;OR-1855;1-Methoxy-1H-indole-3-acetonitrile	HMDB0013318;HMDB0060860;HMDB0040973	3	L-Tryptophanamide;Deoxyvasicinone;Credazine	C00977;C10659;C19116
pos-M204T245	1.10595e+06	2.18529e+07	2.44737e+07	2.45556e+07	2.4839e+07	2.56234e+07	1.15631e+06	1.14697e+06	1.06327e+06	8.04002e+06	6.62897e+06	8.58144e+06	4.60047	0.0398603	0.0411255	0.159641	0.141051	2.05512	0.0526414	up	204.113	4.09127	1	1	4-Aminoantipyrine	Unknown	-	NA	NA	-	3	Tryptophanamide;OR-1855;1-Methoxy-1H-indole-3-acetonitrile	HMDB0013318;HMDB0060860;HMDB0040973	3	L-Tryptophanamide;Deoxyvasicinone;Credazine	C00977;C10659;C19116
pos-M204T64	5.51993e+07	1.70682e+08	1.83735e+08	1.00731e+08	1.83023e+08	1.89817e+08	9.55247e+07	3.70446e+07	9.80134e+07	1.1077e+08	1.08574e+08	9.92653e+07	1.60816	0.124416	0.0930736	0.311327	0.249167	1.02964	0.183669	none	204.123	1.07249	1	1	O-Acetyl-L-carnitine	Lipids and lipid-like molecules	Fatty Acyls	HMDB0000201	C02571	(map04931)Insulin resistance	4	N-lactoyl-Leucine;L-Acetylcarnitine;5-(2-Methylpropyl)tetrahydro-2-oxo-3-furancarboxylic acid;5-Butyltetrahydro-2-oxo-3-furancarboxylic acid	HMDB0062176;HMDB0000201;HMDB0030988;HMDB0030992	3	N6-(delta2-Isopentenyl)-adenine;Triacanthine;cis-2-Carboxycyclohexyl-acetic_acid	C04083;C08435;C14112
pos-M204T80	1.63911e+08	2.53303e+08	3.04474e+08	2.64734e+08	3.23687e+08	3.31144e+08	1.63256e+08	1.41456e+08	1.57345e+08	2.0265e+08	1.51649e+08	1.73068e+08	1.65879	0.00425538	0.00865801	0.0521638	0.0506076	1.16682	0.125013	up	204.123	1.32823	1	1	O-Acetyl-L-carnitine	Lipids and lipid-like molecules	Fatty Acyls	HMDB0000201	C02571	(map04931)Insulin resistance	4	N-lactoyl-Leucine;L-Acetylcarnitine;5-(2-Methylpropyl)tetrahydro-2-oxo-3-furancarboxylic acid;5-Butyltetrahydro-2-oxo-3-furancarboxylic acid	HMDB0062176;HMDB0000201;HMDB0030988;HMDB0030992	3	N6-(delta2-Isopentenyl)-adenine;Triacanthine;cis-2-Carboxycyclohexyl-acetic_acid	C04083;C08435;C14112
pos-M205T203	3.26302e+08	3.14603e+08	3.14515e+08	3.06839e+08	2.9359e+08	3.32305e+08	4.31143e+08	3.23543e+08	4.17641e+08	3.3752e+08	3.73542e+08	3.23274e+08	0.85566	0.0340481	0.025974	0.147454	0.103099	0.500084	0.0639737	none	205.097	3.3777	1	1	Tryptophan	Organoheterocyclic compounds	Indoles and derivatives	HMDB0000929	C00078	(map00260)Glycine, serine and threonine metabolism;(map00380)Tryptophan metabolism;(map00400)Phenylalanine, tyrosine and tryptophan biosynthesis;(map00404)Staurosporine biosynthesis;(map00901)Indole alkaloid biosynthesis;(map00966)Glucosinolate biosynthesis;(map00970)Aminoacyl-tRNA biosynthesis;(map01060)Biosynthesis of plant secondary metabolites;(map01061)Biosynthesis of phenylpropanoids;(map01…	10	L-Tryptophan;D-Tryptophan;3-Hydroxymethylantipyrine;Ethotoin;(卤)-Tryptophan;Nirvanol;4-Hydroxyantipyrine;S-nirvanol;6-Chloro-N-(1-methylethyl)-1,3,5-triazine-2,4-diamine;Indoleacrylic acid	HMDB0000929;HMDB0013609;HMDB0013840;HMDB0014892;HMDB0030396;HMDB0060533;HMDB0060878;HMDB0060967;HMDB0033249;HMDB0000734	9	L-Tryptophan;D-Tryptophan;Tryptophan;Ethotoin;Vasicinol;Idazoxan;Nirvanol;Deethylatrazine;3-Indoleacrylate	C00078;C00525;C00806;C07839;C10743;C10968;C14916;C06559;C21283
pos-M208T494	1.96814e+07	4.33361e+07	3.97454e+07	2.84002e+07	2.62179e+07	2.54146e+07	2.68951e+07	5.23574e+07	1.95464e+07	1.96697e+07	1.83679e+07	9.49167e+07	0.788751	0.835672	0.699134	0.926663	0.875016	0.138012	0.0503864	none	208.169	8.23983	1	1	dehydro-beta-Ionone	Lipids and lipid-like molecules	Prenol lipids	HMDB0059904	null	-	0	-	-	0	-	-
pos-M209T183	2.41426e+07	2.40756e+07	1.98637e+07	2.35094e+07	1.96903e+07	2.62214e+07	2.77345e+07	2.52948e+07	2.58648e+07	3.35629e+07	1.24162e+07	2.47635e+07	0.918911	0.752654	0.179654	0.882216	0.389262	0.182722	0.294692	none	209.092	3.04877	1	1	L-Kynurenine	Organic oxygen compounds	Organooxygen compounds	HMDB0000684	C00328	(map00380)Tryptophan metabolism;(map01100)Metabolic pathways;(map05143)African trypanosomiasis	6	L-Kynurenine;Formyl-5-hydroxykynurenamine;4-Aminobenzoyl-(beta)-alanine;5-Hydroxyindoleacetic acid;xi-2,3-Dihydro-2-oxo-1H-indole-3-acetic acid;5-Phenyl-1,3-oxazinane-2,4-dione	HMDB0000684;HMDB0012948;HMDB0060757;HMDB0000763;HMDB0035514;HMDB0060400	6	L-Kynurenine;Kynurenine;Formyl-5-hydroxykynurenamine;5-Hydroxyindoleacetate;5,6-Dihydroxy-3-methyl-2-oxo-1,2-dihydroquinoline;5-Phenyl-1,3-oxazinane-2,4-dione	C00328;C01718;C05647;C05635;C06725;C16596
pos-M209T494	2.93265e+07	6.80203e+07	5.92938e+07	4.37567e+07	3.88408e+07	3.67769e+07	3.98769e+07	8.04139e+07	2.81489e+07	2.98368e+07	2.64994e+07	1.39505e+08	0.801715	0.875264	0.818182	0.94627	0.941792	0.101374	0.0648147	none	209.153	8.24033	1	1	3-Hydroxy-beta-ionone	Lipids and lipid-like molecules	Prenol lipids	HMDB0036821	null	-	37	Eremopetasinorol;(S,E)-Lyratol propanoate;(5alpha,8beta,9beta)-5,9-Epoxy-3,6-megastigmadien-8-ol;(5R,6S)-5,6-Epoxy-7-megastigmen-9-one;Theaspirone A;2,2,6,7-Tetramethylbicyclo[4.3.0]nona-1(9),4-diene-7,8-diol;3-Hydroxy-beta-ionone;Acetal R;5,9:6,9-Diepoxy-3-megastigmene;Carvyl propionate;5,9:6,9-Diepoxy-4-megastigmene;2,3,5,6,8,8a-Hexahydro-2,5,5,8a-tetramethyl-7H-1-benzopyran-7-one;(3R,8E)-3-Hyd…	HMDB0029668;HMDB0031869;HMDB0034672;HMDB0034984;HMDB0035228;HMDB0036686;HMDB0036821;HMDB0036824;HMDB0037776;HMDB0038047;HMDB0038529;HMDB0040233;HMDB0041636;HMDB0000947;HMDB0002373;HMDB0032044;HMDB0032325;HMDB0032448;HMDB0033618;HMDB0033848;HMDB0034134;HMDB0034456;HMDB0034458;HMDB0034460;HMDB0036034;HMDB0036229;HMDB0038237;HMDB0038267;HMDB0039215;HMDB0040171;HMDB0040193;HMDB0040266;HMDB0041559;HMD…	2	4-Heptyloxyphenol;Undecanoic_acid	C14236;C17715
pos-M211T279	2.95262e+06	4.41407e+06	4.33092e+06	3.83605e+06	4.15638e+06	3.24631e+06	3.9507e+06	5.28724e+06	3.91601e+06	2.72472e+06	2.35787e+06	1.09548e+07	0.785724	0.645853	1	0.818143	1	0.307729	0.052248	none	211.169	4.64248	1	1	Propyl 2,4-decadienoate	Lipids and lipid-like molecules	Fatty Acyls	HMDB0037307	null	-	12	Linalyl propionate;Methyl (2E,6Z)-dodecadienoate;alpha-Terpineol propanoate;Cepanone;Citral propylene glycol acetal;Propyl 2,4-decadienoate;Tsibulin 1;Isobornyl propionate;Neryl propionate;2-Propenyl cyclohexanebutanoate;Octahydro-2,5,5,8a-tetramethyl-7H-1-benzopyran-7-one;Artemisyl propionate	HMDB0030425;HMDB0031014;HMDB0032052;HMDB0032098;HMDB0037286;HMDB0037307;HMDB0037390;HMDB0038249;HMDB0038258;HMDB0038291;HMDB0040232;HMDB0041554	0	-	-
pos-M218T103	1.42053e+08	1.49907e+08	1.6094e+08	1.59567e+08	1.599e+08	1.69683e+08	2.01609e+08	1.11636e+08	1.59619e+08	3.10721e+08	2.708e+08	2.3783e+08	0.72902	0.148182	0.179654	0.348005	0.389262	0.957321	0.0870364	none	218.138	1.71093	1	1	L-Propionylcarnitine	Lipids and lipid-like molecules	Fatty Acyls	HMDB0000824	C03017	-	10	O-propanoyl-carnitine;Propionylcarnitine;cis-4-Decenedioic acid;cis-5-Decenedioic acid;5-Pentyltetrahydro-2-oxo-3-furancarboxylic acid;alpha-Carboxy-delta-nonalactone;(卤)-Camphoric acid;(1R,2R,3S,1'R)-Nepetalinic acid;Matsutakic acid A;Hydralazine acetone hydrazone	HMDB0062514;HMDB0000824;HMDB0000603;HMDB0013227;HMDB0030989;HMDB0030990;HMDB0034491;HMDB0034971;HMDB0036715;HMDB0060606	1	O-Propanoylcarnitine	C03017
pos-M219T51_3	1.96221e+07	2.19304e+07	2.62579e+07	2.13485e+07	2.67099e+07	2.58262e+07	2.65001e+07	2.4242e+07	2.77945e+07	3.15466e+07	2.84009e+07	2.96694e+07	0.842653	0.0245078	0.025974	0.123439	0.103099	0.711828	0.0862793	none	219.082	0.856746	1	1	Triacetin	Lipids and lipid-like molecules	Glycerolipids	HMDB0029592	null	-	1	1-(2-Thienyl)-1-heptanone	HMDB0040241	4	1-Hydroxypyrene;Pyrene-4,5-oxide;Pyrene-1,2-oxide;2-Hydroxypyrene	C14519;C18254;C18267;C18268
pos-M219T57	4.405e+06	3.4374e+06	3.76723e+06	3.54882e+06	4.11009e+06	3.983e+06	5.33869e+06	5.73561e+06	4.94041e+06	5.79923e+06	5.93522e+06	5.69078e+06	0.695323	2.60133e-05	0.0021645	0.00330938	0.0191181	1.26787	0.11315	none	219.071	0.941793	1	1	Triacetin	Lipids and lipid-like molecules	Glycerolipids	HMDB0029592	null	-	1	Thiabendazole	HMDB0014868	1	Thiabendazole	C07131
pos-M220T186	1.2286e+08	9.48987e+07	7.78752e+07	1.03585e+08	8.93423e+07	8.80808e+07	5.869e+07	3.57168e+07	6.98998e+07	9.09041e+07	1.19212e+08	8.4486e+07	1.25655	0.165337	0.179654	0.3706	0.389262	0.777359	0.150268	none	220.118	3.10512	1	1	Pantothenic acid	Organic acids and derivatives	Carboxylic acids and derivatives	HMDB0000210	C00864	(map00410)beta-Alanine metabolism;(map00770)Pantothenate and CoA biosynthesis;(map01100)Metabolic pathways;(map01110)Biosynthesis of secondary metabolites;(map04977)Vitamin digestion and absorption	8	2-Hexylbenzothiazole;Pantothenic acid;(R)-pantothenic Acid;Cis-zeatin;4-ethylamino-6-isopropylamino-1,3,5-triazin-2-ol;4-Heptenal diethyl acetal;3-(1-Hydroxymethyl-1-propenyl)pentanedioic acid;2-Amino-1,6-dimethylfuro[3,2-e]imidazo[4,5-b]pyridine	HMDB0040032;HMDB0000210;HMDB0062717;HMDB0012204;HMDB0062766;HMDB0032306;HMDB0033092;HMDB0035175	6	Pantothenate;Zeatin;cis-Zeatin;Hydroxyatrazine;Diethyl_2-methyl-3-oxosuccinate;Metamitron	C00864;C00371;C15545;C06552;C04067;C10930
pos-M225T290	6.06158e+06	6.21878e+06	6.07687e+06	5.9853e+06	5.96425e+06	5.54166e+06	6.57415e+06	7.58581e+06	6.59318e+06	5.95119e+06	6.12693e+06	5.90128e+06	0.925538	0.119247	0.309524	0.303816	0.55632	0.449923	0.0464571	none	225.148	4.83477	1	1	3-Methylbutyl 2-furanbutanoate	Lipids and lipid-like molecules	Fatty Acyls	HMDB0037736	null	-	11	Epoxyeremopetasinorol;Annuionone A;Annuionone C;13-Oxo-9,11-tridecadienoic acid;Methyl jasmonate;(8alpha,10beta,11beta)-3-Hydroxy-4,15-dinor-1(5)-xanthen-12,8-olide;Octyl 2-furoate;Furfuryl octanoate;3-Methylbutyl 2-furanbutanoate;3-Hydroxynonyl acetate;3-hydroxyundecanoic acid	HMDB0029670;HMDB0032679;HMDB0032689;HMDB0034564;HMDB0036583;HMDB0037244;HMDB0037726;HMDB0037730;HMDB0037736;HMDB0032443;HMDB0061654	4	(6S,9R)-Vomifoliol;(+/-)-6-Hydroxy-3-oxo-alpha-ionol;Methyl_jasmonate;(+)-7-Isomethyljasmonate	C01760;C04166;C11512;C16318
pos-M228T279	5.38677e+07	8.21305e+07	7.64766e+07	7.44404e+07	7.8254e+07	5.99599e+07	7.50839e+07	1.01461e+08	6.90023e+07	5.10407e+07	4.42162e+07	2.05675e+08	0.777943	0.62698	0.937229	0.80671	0.998221	0.322315	0.0444912	none	228.195	4.64248	1	1	Methyl (2E,6Z)-dodecadienoate	Lipids and lipid-like molecules	Fatty Acyls	HMDB0031014	null	-	12	Linalyl propionate;Methyl (2E,6Z)-dodecadienoate;alpha-Terpineol propanoate;Cepanone;Citral propylene glycol acetal;Propyl 2,4-decadienoate;Tsibulin 1;Isobornyl propionate;Neryl propionate;2-Propenyl cyclohexanebutanoate;Octahydro-2,5,5,8a-tetramethyl-7H-1-benzopyran-7-one;Artemisyl propionate	HMDB0030425;HMDB0031014;HMDB0032052;HMDB0032098;HMDB0037286;HMDB0037307;HMDB0037390;HMDB0038249;HMDB0038258;HMDB0038291;HMDB0040232;HMDB0041554	0	-	-
pos-M229T113	2.95529e+07	3.29031e+07	3.22319e+07	3.17269e+07	4.20705e+07	3.54262e+07	2.62406e+07	1.77976e+07	2.63485e+07	2.75078e+07	3.1546e+07	2.78206e+07	1.29664	0.0201731	0.004329	0.112146	0.0310307	0.936659	0.0432025	none	229.154	1.88336	1	1	Leucylproline	Organic acids and derivatives	Carboxylic acids and derivatives	HMDB0011175	null	-	7	L-isoleucyl-L-proline ;L-leucyl-L-proline ;Isoleucyl-Proline;Leucyl-Proline;Methoxamine;Orciprenaline;Isoproterenol	HMDB0011174;HMDB0011175;HMDB0028915;HMDB0028937;HMDB0014861;HMDB0014954;HMDB0015197	5	Mescaline;Isoproterenol;Metaproterenol;Methoxamine;L-Isoprenaline	C06546;C07056;C07144;C07513;C11703
pos-M229T201	8.02021e+06	5.9655e+06	5.89075e+06	5.43204e+06	5.67395e+06	6.57393e+06	4.90141e+06	4.38366e+06	4.95117e+06	5.47996e+06	6.62911e+06	5.71506e+06	1.17143	0.0830384	0.132035	0.242883	0.316929	0.377058	0.079379	none	229.154	3.35798	1	1	Leu-Pro	Organic acids and derivatives	Carboxylic acids and derivatives	HMDB0011175	NA	-	18	L-isoleucyl-L-proline ;L-leucyl-L-proline ;Isoleucyl-Proline;Leucyl-Proline;4-(1,1,3,3-Tetramethylbutyl)-phenol;delta-Methylionone;3-Methyl-4-(2,6,6-trimethyl-2-cyclohexen-1-yl)-3-buten-2-one;Methyl-delta-ionone;alpha-(p-(1,1,3,3-Tetramethylbutyl)phenyl)-omega-hydroxypoly(oxyethylene);1-(2,6,6-Trimethyl-2-cyclohexen-1-yl)-1-penten-3-one;alpha-Irone;Etaspirene;10-Isopropyl-2,7-dimethyl-1-oxaspiro[…	HMDB0011174;HMDB0011175;HMDB0028915;HMDB0028937;HMDB0013825;HMDB0031737;HMDB0031738;HMDB0032397;HMDB0032528;HMDB0035245;HMDB0035631;HMDB0036023;HMDB0036024;HMDB0038130;HMDB0061831;HMDB0014861;HMDB0014954;HMDB0015197	9	alpha-Irone;(+)-trans-alpha-Irone;4-Octylphenol;4-tert-Octylphenol;Mescaline;Isoproterenol;Metaproterenol;Methoxamine;L-Isoprenaline	C09690;C11350;C14132;C14205;C06546;C07056;C07144;C07513;C11703
pos-M229T94	4.64065e+06	1.909e+06	8.82313e+06	6.07478e+06	7.17696e+06	5.80645e+06	7.57728e+06	3.61675e+06	5.85038e+06	5.48364e+06	4.94202e+06	7.65369e+06	0.980276	0.73591	1	0.872158	1	0.268943	0.143295	none	229.154	1.5593	1	1	Isoleucylproline	Organic acids and derivatives	Carboxylic acids and derivatives	HMDB0011174	null	-	7	L-isoleucyl-L-proline ;L-leucyl-L-proline ;Isoleucyl-Proline;Leucyl-Proline;Methoxamine;Orciprenaline;Isoproterenol	HMDB0011174;HMDB0011175;HMDB0028915;HMDB0028937;HMDB0014861;HMDB0014954;HMDB0015197	5	Mescaline;Isoproterenol;Metaproterenol;Methoxamine;L-Isoprenaline	C06546;C07056;C07144;C07513;C11703
pos-M232T195_2	3.66831e+08	3.9536e+08	4.09747e+08	3.99745e+08	4.16816e+08	4.37594e+08	2.42068e+08	1.67524e+08	2.27517e+08	2.87838e+08	3.08897e+08	2.8619e+08	1.59608	0.0025543	0.0021645	0.0399066	0.0191181	1.07907	0.020185	up	232.154	3.25648	1	1	Acylcarnitine 4:0	Lipids and lipid-like molecules	Fatty Acyls	HMDB00736;HMDB02013	C02301;C02862	-	7	O-butanoyl-carnitine;O-isobutyryl-L-carnitine;Isobutyryl-L-carnitine;Butyrylcarnitine;5-Hexyltetrahydro-2-oxo-3-furancarboxylic acid;alpha-Carboxy-delta-decalactone;2-Carboxy-5,7-dimethyl-4-octanolide	HMDB0062510;HMDB0062606;HMDB0000736;HMDB0002013;HMDB0030984;HMDB0030985;HMDB0030986	4	O-Butanoylcarnitine;N(alpha)-t-Butoxycarbonyl-L-leucine;Methyl_2-diazoacetamidohexonate;Methyl_2-diazoacetamidohexanoate	C02862;C04301;C01223;C04130
pos-M232T216_2	146429	1.18849e+08	1.21154e+08	1.18051e+08	1.174e+08	1.31273e+08	806951	721001	883992	1.99757e+07	2.05017e+07	1.87058e+07	9.85262	0.119943	0.0649351	0.304629	0.19033	2.11459	0.0167379	none	232.108	3.60596	1	1	4-Formylaminoantipyrine	Unknown	-	NA	NA	-	2	Isocarboxazid;4-(Methylnitrosamino)-1-(3-pyridyl)-1-butanol	HMDB0015377;HMDB0041809	2	Triaziquone;4-(Methylnitrosamino)-1-(3-pyridyl)-1-butanol	C19542;C19574
pos-M239T203	2.58598e+06	2.43814e+06	2.14887e+06	2.28424e+06	2.01913e+06	2.96251e+06	3.28121e+06	2.63236e+06	2.69248e+06	2.21467e+06	2.22166e+06	2.16888e+06	0.949222	0.585745	0.588745	0.77861	0.80763	0.182242	0.0291925	none	239.148	3.38792	1	1	Pentaethylene glycol	Unknown	-	NA	NA	-	0	-	-	0	-	-
pos-M244T92	1.40585e+08	8.81984e+07	1.00504e+08	8.25694e+07	1.00013e+08	1.02471e+08	1.05931e+08	7.02699e+07	1.02299e+08	8.13131e+07	7.21647e+07	7.59035e+07	1.20962	0.100438	0.179654	0.272324	0.389262	0.697092	0.0855992	none	244.092	1.53335	1	1	Cytarabine	Nucleosides, nucleotides, and analogues	Pyrimidine nucleosides	HMDB0015122	C02961	-	7	Cytidine;Cytarabine;gamma-Glutamyl-beta-cyanoalanine;Metaxalone;Carbofuran;Hydrocotarnine;3-Nitrotyrosine	HMDB0000089;HMDB0015122;HMDB0060478;HMDB0014798;HMDB0031770;HMDB0033701;HMDB0001904	6	Cytidine;Cytosine_arabinoside;gamma-Glutamyl-beta-cyanoalanine;1-Guanidino-1-deoxy-scyllo-inositol;Metaxalone;Carbofuran	C00475;C02961;C05711;C04280;C07934;C14291
pos-M246T208	7.28297e+07	7.78623e+07	8.41291e+07	7.71821e+07	8.15551e+07	8.44432e+07	5.44361e+07	3.7026e+07	5.33685e+07	7.47776e+07	7.76433e+07	7.00114e+07	1.30152	0.0505389	0.0151515	0.182169	0.0703832	0.799686	0.0108616	none	246.17	3.47307	1	1	Acylcarnitine 5:0	Lipids and lipid-like molecules	Fatty Acyls	HMDB00378;HMDB00688;HMDB13128;HMDB41993	C02301	-	6	2-Methylbutyroylcarnitine;Isovalerylcarnitine;Valerylcarnitine;Pivaloylcarnitine;Traumatic acid;5-Heptyltetrahydro-2-oxo-3-furancarboxylic acid	HMDB0000378;HMDB0000688;HMDB0013128;HMDB0041993;HMDB0000933;HMDB0030994	2	Isovalerylcarnitine;Traumatic_acid	C20826;C16308
pos-M246T216	200647	3.79617e+07	3.95338e+07	3.82976e+07	3.84247e+07	4.33593e+07	257768	254688	40393.3	3.78298e+06	3.86611e+06	3.67632e+06	16.6504	0.0250079	0.0411255	0.124822	0.141051	2.91379	0.0287279	up	246.123	3.59677	1	1	4-Acetamidoantipyrine	Unknown	-	NA	NA	-	4	Glutamyl-Valine;Valyl-Glutamate;OR-1896;1-Benzyl-1,2,3,4-tetrahydroisoquinoline	HMDB0028832;HMDB0029126;HMDB0060861;HMDB0004087	4	(R,S)-Tetrahydrobenzylisoquinoline;Glyphosate-isopropylammonium;(1R,10aS)-1,4,10,10a-Tetrahydrophenazine-1-carboxylate;(1R)-1,4,5,10-Tetrahydrophenazine-1-carboxylate	C05201;C18564;C21411;C21413
pos-M250T279	2.79854e+06	4.11196e+06	4.47443e+06	4.26294e+06	4.62867e+06	4.01639e+06	5.47032e+06	4.74655e+06	4.68796e+06	2.77176e+06	2.35305e+06	1.09451e+07	0.784282	0.610564	0.393939	0.795748	0.640654	0.341303	0.0509218	none	250.177	4.64233	1	1	O-Desmethyl-cis-tramadol	Unknown	-	NA	NA	-	0	-	-	0	-	-
pos-M251T299	1.90671e+07	5.44502e+06	5.72872e+06	5.38373e+06	5.4829e+06	5.92007e+06	1.23675e+06	1.06353e+06	1.19526e+06	5.2907e+06	5.17931e+06	4.9935e+06	2.48048	0.0292152	0.0021645	0.135543	0.0191181	1.60358	0.0369548	up	251.2	4.97771	1	1	Sclareolide	Organoheterocyclic compounds	Naphthofurans	HMDB0035293	NA	-	17	Norambreinolide;3-Methyl-alpha-ionyl acetate;[2,2-Bis(2-methylpropoxy)ethyl]benzene;Myristic acid;2,6,10-Trimethylundecanoic acid;12-Methyltridecanoic acid;Hexanal octane-1,3-diol acetal;Undecanal propyleneglycol acetal;Ethyl dodecanoate;Heptyl heptanoate;Hexyl octanoate;Decyl butanoate;3-Methylbutyl nonanoate;Nonyl isovalerate;Dodecyl acetate;Isobutyl decanoate;10-Methyltridecanoic acid	HMDB0035293;HMDB0037631;HMDB0037712;HMDB0000806;HMDB0002221;HMDB0031072;HMDB0032318;HMDB0032548;HMDB0033788;HMDB0034461;HMDB0036216;HMDB0037312;HMDB0037495;HMDB0038034;HMDB0038969;HMDB0059865;HMDB0061781	2	Methyl_farnesoate;Tetradecanoic_acid	C16503;C06424
pos-M254T545	1.16134e+06	5.90785e+06	5.71167e+06	3.79645e+06	3.35238e+06	3.20868e+06	3.79764e+06	9.31228e+06	3.25227e+06	2.68422e+06	2.30991e+06	1.60689e+07	0.618257	0.428788	0.818182	0.654444	0.941792	0.632843	0.0598666	none	254.211	9.08718	1	1	Curcumol	Unknown	-	NA	NA	-	33	(2E,6E)-1-Hydroxy-2,6,10-farnesatrien-9-one;2-Hydroxyacorenone;Acorusnol;Epiacorone;2,6-Di-tert-butyl-4-hydroxymethylphenol;Geranyl tiglate;10alpha-4,5-Seco-11-eudesmene-4,5-dione;(4S)-Dihydrocurcumenone;Calamensesquiterpinenol;Curdione;3-Hydroxy-1,10-bisaboladien-9-one;Epilubimin;7-Hydroxycostol;(-)-Myrtenyl isovalerate;Rishitinone;4alpha,5alpha-Epoxy-11-eudesmen-3a-ol;Isolubimin;Aubergenone;bet…	HMDB0030891;HMDB0030916;HMDB0030920;HMDB0031348;HMDB0032048;HMDB0032292;HMDB0032681;HMDB0033083;HMDB0033104;HMDB0034714;HMDB0034722;HMDB0035032;HMDB0035040;HMDB0035127;HMDB0035147;HMDB0035301;HMDB0035648;HMDB0035827;HMDB0036446;HMDB0036549;HMDB0036668;HMDB0036680;HMDB0036687;HMDB0037393;HMDB0037906;HMDB0038027;HMDB0038122;HMDB0038144;HMDB0038178;HMDB0039525;HMDB0039688;HMDB0040712;HMDB0002352	10	Latia_luciferin;Capsidiol;Helminthosporol;Hernandulcin;Lubimin;Sirenin;Farnesoic_acid;Cyperolone;Curdione;Kikkanol_B	C02293;C09627;C09678;C09681;C09700;C09733;C16502;C16946;C17493;C17604
pos-M257T184	8.61307e+06	8.18681e+06	1.0753e+07	7.05657e+06	1.07763e+07	1.42736e+07	4.53847e+06	1.70853e+06	4.41794e+06	1.00885e+07	1.02028e+07	9.35134e+06	1.4801	0.127395	0.179654	0.316014	0.389262	1.08381	0.215507	none	257.113	3.05927	1	1	1-(beta-D-Ribofuranosyl)-1,4-dihydronicotinamide	Organic oxygen compounds	Organooxygen compounds	HMDB0011648	C15497	-	5	1-(beta-D-Ribofuranosyl)-1,4-dihydronicotinamide ;(10S,11S)-Pterosin C;Dehydrooreadone;(S)-Pterosin P;Pterosin N	HMDB0011648;HMDB0030763;HMDB0036046;HMDB0036607;HMDB0038218	3	1-(beta-D-Ribofuranosyl)-1,4-dihydronicotinamide;2,6-Diamino-7-hydroxy-azelaic_acid;Strigolactone_ABC-rings	C15497;C12025;C18036
pos-M260T220	5.07215e+07	5.08629e+07	5.49139e+07	5.25508e+07	5.05028e+07	5.84317e+07	3.17761e+07	2.04035e+07	2.95033e+07	3.82746e+07	3.95196e+07	3.70247e+07	1.61822	0.00355198	0.0021645	0.0475871	0.0191181	1.03496	0.0291183	up	260.185	3.67479	1	1	Hexanoyl-L-carnitine	Lipids and lipid-like molecules	Fatty Acyls	HMDB0000756	NA	-	4	Hexanoylcarnitine;L-Hexanoylcarnitine;2-Carboxy-4-dodecanolide;(3S,5R,6R,7E)-3,5,6-Trihydroxy-7-megastigmen-9-one	HMDB0000705;HMDB0000756;HMDB0030987;HMDB0038736	0	-	-
pos-M262T115	3.29203e+07	3.13676e+07	2.68895e+07	3.11855e+07	3.41968e+07	3.4141e+07	1.78119e+07	1.37617e+07	1.79511e+07	2.54461e+07	2.73176e+07	2.36168e+07	1.51464	0.00779343	0.004329	0.0714193	0.0310307	1.06167	0.086356	up	262.164	1.92114	1	1	(2R)-3-Hydroxyisovaleroylcarnitine	Lipids and lipid-like molecules	Fatty Acyls	NA	NA	-	2	hydroxyisovaleroyl carnitine;Polyethylene, oxidized	HMDB0062555;HMDB0032472	0	-	-
pos-M265T135	2.53168e+07	1.6721e+07	2.08595e+07	1.78589e+07	1.11835e+07	2.50566e+07	3.84641e+06	4.77521e+06	7.8944e+06	2.09363e+07	2.13883e+07	1.9277e+07	1.49769	0.130248	0.309524	0.320361	0.55632	1.17966	0.241017	none	265.111	2.24421	1	1	Thiamine	Organoheterocyclic compounds	Diazines	HMDB0000235	C00378	(map00730)Thiamine metabolism;(map01100)Metabolic pathways;(map02010)ABC transporters;(map04122)Sulfur relay system;(map04977)Vitamin digestion and absorption	0	-	-	4	2-(6'-Methylthio)hexylmalic_acid;3-(6'-Methylthio)hexylmalic_acid;6-Methylergoline;4,4'-Methylene_bis(2-methylaniline)	C17226;C17227;C07540;C19260
pos-M265T187	9.12015e+06	6.45792e+06	7.35736e+06	6.6052e+06	7.54696e+06	7.52028e+06	3.22584e+06	2.22949e+06	2.99023e+06	7.16657e+06	6.61397e+06	7.09726e+06	1.52124	0.0575271	0.0649351	0.196814	0.19033	1.09935	0.0340566	none	265.111	3.11948	1	1	Thiamine	Organoheterocyclic compounds	Diazines	HMDB0000235	C00378	(map00730)Thiamine metabolism;(map01100)Metabolic pathways;(map02010)ABC transporters;(map04122)Sulfur relay system;(map04977)Vitamin digestion and absorption	0	-	-	4	2-(6'-Methylthio)hexylmalic_acid;3-(6'-Methylthio)hexylmalic_acid;6-Methylergoline;4,4'-Methylene_bis(2-methylaniline)	C17226;C17227;C07540;C19260
pos-M265T205	8.63386e+06	4.45102e+06	4.29185e+06	4.20608e+06	4.08069e+06	4.2238e+06	1.77686e+06	1.54583e+06	2.09728e+06	4.36556e+06	4.46828e+06	4.02651e+06	1.63494	0.0458541	0.179654	0.172326	0.389262	1.14286	0.148902	up	265.114	3.41367	1	1	Phenylacetyl-L-glutamine	Organic acids and derivatives	Carboxylic acids and derivatives	HMDB0006344	C04148	(map00360)Phenylalanine metabolism	2	Asparaginyl-Aspartate;Aspartyl-Asparagine	HMDB0028727;HMDB0028748	1	Bluensidine	C17967
pos-M266T254	3.75515e+06	5.17693e+06	6.00538e+06	1.10101e+07	6.47906e+06	4.95475e+06	5.79174e+06	4.68969e+06	4.1805e+06	2.73357e+06	3.19887e+06	2.4136e+07	0.835704	0.804394	0.309524	0.909803	0.55632	0.206115	0.0732431	none	266.172	4.22597	1	1	Antazoline	Benzenoids	Benzene and substituted derivatives	HMDB0015689	NA	-	1	N-Undecanoylglycine	HMDB0013286	0	-	-
pos-M268T195	1.48831e+07	7.0379e+06	6.28374e+06	8.52999e+06	8.87431e+06	9.22756e+06	9.22859e+06	8.48678e+06	9.45866e+06	5.81336e+06	9.31236e+06	8.31427e+06	1.08343	0.71705	0.937229	0.861405	0.998221	0.22651	0.11727	none	268.104	3.24608	1	1	Adenosine	Nucleosides, nucleotides, and analogues	Purine nucleosides	HMDB0000050	C00212	(map00230)Purine metabolism;(map01100)Metabolic pathways;(map04022)cGMP-PKG signaling pathway;(map04024)cAMP signaling pathway;(map04071)Sphingolipid signaling pathway;(map04080)Neuroactive ligand-receptor interaction;(map04270)Vascular smooth muscle contraction;(map04923)Regulation of lipolysis in adipocytes;(map04924)Renin secretion;(map05012)Parkinson's disease;(map05032)Morphine addiction;(ma…	9	Neuraminic acid;N-(1-Deoxy-1-fructosyl)serine;Adenosine;Deoxyguanosine;Vidarabine;Zidovudine;Glutamyl-Valine;Valyl-Glutamate;OR-1896	HMDB0000830;HMDB0037842;HMDB0000050;HMDB0000085;HMDB0014340;HMDB0014638;HMDB0028832;HMDB0029126;HMDB0060861	5	Neuraminic_acid;Miserotoxin;Adenosine;Deoxyguanosine;Zidovudine	C06469;C08507;C00212;C00330;C07210
pos-M269T150	1.63081e+08	1.62739e+08	1.41417e+08	1.27915e+08	1.09937e+08	1.8024e+08	1.49428e+08	1.17114e+08	1.44649e+08	1.38797e+08	1.55471e+08	1.62662e+08	1.01982	0.900449	0.699134	0.957424	0.875016	0.107616	0.370588	none	269.088	2.49908	1	1	Inosine	Nucleosides, nucleotides, and analogues	Purine nucleosides	HMDB0000195	C00294	(map00230)Purine metabolism;(map01100)Metabolic pathways	13	3-Deoxy-D-glycero-D-galacto-2-nonulosonic acid;Inosine;Allopurinol riboside;Arabinosylhypoxanthine;Asparaginyl-Asparagine;N2-Oxalylarginine;N-acetyltryptophan;Methylphenobarbital;Nigellicine;cyclic 6-Hydroxymelatonin;Hydroxyprolyl-Valine;Valyl-Hydroxyproline;Mono-(3-carboxypropyl) phthalate	HMDB0000425;HMDB0000195;HMDB0000481;HMDB0003040;HMDB0028726;HMDB0032763;HMDB0013713;HMDB0014987;HMDB0030269;HMDB0060810;HMDB0028876;HMDB0029128;HMDB0061748	6	2-O-(alpha-D-Mannosyl)-D-glycerate;2-O-(alpha-D-Glucopyranosyl)-D-glycerate;3-Deoxy-D-glycero-D-galacto-non-2-ulosonic_acid;Inosine;N-Acetyl-D-tryptophan;Mephobarbital	C11544;C19792;C20934;C00294;C03137;C07829
pos-M273T204	1.68685e+07	2.02724e+06	1.77447e+06	2.14762e+06	2.65817e+06	2.48205e+06	126662	63895.4	168344	235443	298224	481198	20.3514	0.00011418	0.0021645	0.00741173	0.0191181	2.67862	0.215082	up	273.18	3.39392	1	1	Galaxolidone	Unknown	-	NA	NA	-	3	Norambreinolide;3-Methyl-alpha-ionyl acetate;[2,2-Bis(2-methylpropoxy)ethyl]benzene	HMDB0035293;HMDB0037631;HMDB0037712	2	Methyl_farnesoate;Meteloidine	C16503;C10861
pos-M274T229	5.82552e+06	6.54148e+06	7.61607e+06	6.89981e+06	7.01515e+06	7.64795e+06	4.74146e+06	3.07848e+06	4.2821e+06	5.56471e+06	6.01399e+06	5.49542e+06	1.42397	0.0117413	0.004329	0.0879955	0.0310307	0.923743	0.0290136	none	274.201	3.81955	1	1	Acylcarnitine 7:0	Lipids and lipid-like molecules	Fatty Acyls	HMDB13238	C02301	-	3	Heptanoylcarnitine;5-Nonyltetrahydro-2-oxo-3-furancarboxylic acid;Monomenthyl succinate	HMDB0013238;HMDB0030993;HMDB0036143	0	-	-
pos-M279T36_2	3.83401e+07	3.74605e+07	2.10299e+07	2.77362e+07	3.97808e+07	1.90893e+07	2.58758e+07	2.52188e+07	6.75442e+06	2.19608e+07	2.33279e+07	3.85103e+07	1.29502	0.263173	0.484848	0.490119	0.721459	0.728708	0.29934	none	279.158	0.596273	1	1	Dibutyl phthalate	Benzenoids	Benzene and substituted derivatives	HMDB0033244	C14214	-	7	Alpha-CEHC;Monoethylhexyl phthalic acid;Diisobutyl phthalate;Dibutyl phthalate;5-Nonyltetrahydro-2-oxo-3-furancarboxylic acid;Monomenthyl succinate;Camelinin	HMDB0001518;HMDB0013248;HMDB0013835;HMDB0033244;HMDB0030993;HMDB0036143;HMDB0039082	4	2-Ethylhexyl_phthalate;Dibutyl_phthalate;Diisobutyl_phthalate;Yellow_OB	C03343;C14214;C15205;C19553
pos-M282T92	7.63705e+06	1.23032e+07	1.18272e+07	1.27882e+07	1.22955e+07	1.22358e+07	7.38225e+06	5.16123e+06	7.12701e+06	1.0085e+07	1.17287e+07	8.87835e+06	1.37179	0.0441134	0.0151515	0.168864	0.0703832	1.05359	0.0552574	none	282.048	1.53193	1	1	4,5-Dichloro-2-n-octyl-3(2H)-isothiazolone (DCOIT)	Unknown	-	NA	NA	-	4	Cytidine;Cytarabine;gamma-Glutamyl-beta-cyanoalanine;5,8-Dihydro-6-(4-methyl-3-pentenyl)-1,2,3,4-tetrathiocin	HMDB0000089;HMDB0015122;HMDB0060478;HMDB0038142	5	p-Nitrophenyl-O-ethyl_ethylphosphonate;Cloethocarb;Cytidine;Cytosine_arabinoside;gamma-Glutamyl-beta-cyanoalanine	C13048;C18951;C00475;C02961;C05711
pos-M282T96	6.44902e+07	3.20892e+07	3.58253e+07	3.45669e+07	3.55366e+07	3.50296e+07	1.28241e+07	9.15995e+06	1.13498e+07	3.09322e+07	3.39559e+07	3.05181e+07	1.8451	0.0301033	0.004329	0.137435	0.0310307	1.40759	0.0311812	up	282.119	1.59685	1	1	1-Methyladenosine	Nucleosides, nucleotides, and analogues	Purine nucleosides	HMDB0003331	C02494	-	13	N-(1-Deoxy-1-fructosyl)threonine;1-Methyladenosine;N6-Methyladenosine;2'-O-Methyladenosine;3'-O-Methyladenosine;Glutamyl-Isoleucine;Glutamyl-Leucine;Isoleucyl-Glutamate;Leucyl-Glutamate;norzolmitripan;Lysyl-Proline;Prolyl-Lysine;3-Hydroxy-4-butanolide	HMDB0037843;HMDB0003331;HMDB0004044;HMDB0004326;HMDB0006023;HMDB0028822;HMDB0028823;HMDB0028906;HMDB0028928;HMDB0060966;HMDB0028959;HMDB0029022;HMDB0034681	2	1-Methyladenosine;O6-Methyl-2'-deoxyguanosine	C02494;C05031
pos-M284T161	5.25015e+07	3.78429e+07	3.91523e+07	1.98996e+07	3.66975e+07	3.78535e+07	2.79633e+07	1.1391e+07	2.58923e+07	2.89685e+07	3.95577e+07	3.26069e+07	1.346	0.171683	0.179654	0.37945	0.389262	0.856983	0.105768	none	284.098	2.68697	1	1	Guanosine	Nucleosides, nucleotides, and analogues	Purine nucleosides	HMDB0000133	C00387	(map00230)Purine metabolism;(map01100)Metabolic pathways	13	Guanosine;8-Hydroxy-deoxyguanosine;Glycyl-Tryptophan;Tryptophyl-Glycine;Asparaginyl-Isoleucine;Asparaginyl-Leucine;Glutaminyl-Valine;Isoleucyl-Asparagine;Leucyl-Asparagine;Valyl-Glutamine;Valyl-Gamma-glutamate;Gamma-glutamyl-Valine;Monoglyceride citrate	HMDB0000133;HMDB0003333;HMDB0028852;HMDB0029083;HMDB0028734;HMDB0028735;HMDB0028810;HMDB0028902;HMDB0028924;HMDB0029125;HMDB0029141;HMDB0029162;HMDB0032437	4	Guanosine;Isoguanosine;Imazapyr;5'-Oxoinosine	C00387;C08432;C18864;C01993
pos-M284T495	2.81934e+07	3.52092e+07	3.77835e+07	3.63381e+07	3.72767e+07	4.13942e+07	2.65216e+07	1.7118e+07	2.55391e+07	3.22891e+07	3.18071e+07	2.52007e+07	1.36422	0.01695	0.00865801	0.103732	0.0506076	0.779593	0.0421185	none	284.294	8.24942	1	1	Stearamide	Lipids and lipid-like molecules	Fatty Acyls	HMDB0034146	C13846	-	3	Octadecanamide;9-Octadecenal;2-Tetradecylcyclobutanone	HMDB0034146;HMDB0030965;HMDB0037517	1	Octadecanamide	C13846
pos-M284T540	2.24363e+08	1.27954e+08	1.40213e+08	1.2423e+08	1.35374e+08	1.42863e+08	9.44424e+07	6.75644e+07	9.19236e+07	1.10436e+08	1.17158e+08	1.09414e+08	1.51453	0.00695578	0.0021645	0.066987	0.0191181	0.857516	0.0343951	none	284.294	9.0027	1	1	Stearamide	Lipids and lipid-like molecules	Fatty Acyls	HMDB0034146	C13846	-	3	Octadecanamide;9-Octadecenal;2-Tetradecylcyclobutanone	HMDB0034146;HMDB0030965;HMDB0037517	1	Octadecanamide	C13846
pos-M285T188	9.26353e+06	6.25187e+06	8.34212e+06	6.59522e+06	8.14486e+06	8.29784e+06	1.88955e+06	1.06681e+06	1.6687e+06	5.62463e+06	5.99101e+06	5.51775e+06	2.15528	0.0245939	0.0021645	0.123503	0.0191181	1.58239	0.0706493	up	285.082	3.1401	1	1	Xanthosine	Nucleosides, nucleotides, and analogues	Purine nucleosides	HMDB0000299	C01762	(map00230)Purine metabolism;(map00232)Caffeine metabolism;(map01065)Biosynthesis of alkaloids derived from histidine and purine;(map01100)Metabolic pathways;(map01110)Biosynthesis of secondary metabolites	9	Xanthosine;L-cis-Cyclo(aspartylphenylalanyl);L-beta-aspartyl-L-leucine ;L-gamma-glutamyl-L-valine ;Aspartyl-Isoleucine;Aspartyl-Leucine;Isoleucyl-Aspartate;Leucyl-Aspartate;Glu-Val	HMDB0000299;HMDB0031360;HMDB0011166;HMDB0011172;HMDB0028756;HMDB0028757;HMDB0028903;HMDB0028925;HMDB0059717	3	Xanthosine;2,4-Bis(acetamido)-2,4,6-trideoxy-beta-L-altropyranose;2,4-Diacetamido-2,4,6-trideoxy-D-mannopyranose	C01762;C19972;C20424
pos-M288T239	2.04993e+07	2.8073e+07	2.92123e+07	2.84545e+07	2.77571e+07	3.04906e+07	1.52637e+07	1.00251e+07	1.47622e+07	2.01031e+07	2.01558e+07	1.90361e+07	1.65569	0.00329783	0.0021645	0.0460145	0.0191181	1.26038	0.01516	up	288.216	3.97675	1	1	Octanoylcarnitine	Lipids and lipid-like molecules	Fatty Acyls	HMDB0000791	C02838	-	2	L-Octanoylcarnitine;Ethylene brassylate	HMDB0000791;HMDB0040459	2	L-Octanoylcarnitine;(10S)-Juvenile_hormone_III_acid_diol	C02838;C16506
pos-M288T277	7.85389e+06	2.15428e+06	2.15456e+06	1.45567e+06	2.75566e+06	1.75236e+06	7.30468e+06	1.45165e+06	1.18707e+06	883228	1.96837e+06	6.7922e+06	0.925422	0.842289	0.393939	0.92981	0.640654	0.138128	0.0636649	none	288.253	4.61132	1	1	Lauroyl diethanolamide	Lipids and lipid-like molecules	Fatty Acyls	HMDB0032358	null	-	5	Lauroyl diethanolamide;3-Oxohexadecanoic acid;8-Oxohexadecanoic acid;9-Oxohexadecanoic acid;11-Oxohexadecanoic acid	HMDB0032358;HMDB0010733;HMDB0030972;HMDB0030973;HMDB0030978	1	16-Oxo-palmitate	C19614
pos-M295T195	6.01554e+06	2.66548e+06	2.57128e+06	2.55838e+06	2.63453e+06	2.94329e+06	3.97128e+06	2.34725e+06	3.6678e+06	2.17757e+06	2.29423e+06	2.18253e+06	1.16513	0.477571	0.24026	0.696328	0.471335	0.557643	0.0867168	none	295.128	3.25287	1	1	Glu-Phe	Organic acids and derivatives	Carboxylic acids and derivatives	HMDB0029156	NA	-	10	Glutamylphenylalanine;Aspartame;Hydroxyprolyl-Tyrosine;Tyrosyl-Hydroxyproline;N-gamma-L-Glutamyl-L-phenylalanine;4'-tert-Butyl-2',6'-dimethyl-3',5'-dinitroacetophenone;L-gamma-Glutamyl-beta-phenyl-beta-L-alanine;(S)-Verimol F;5-Nonyltetrahydro-2-oxo-3-furancarboxylic acid;Monomenthyl succinate	HMDB0000594;HMDB0001894;HMDB0028875;HMDB0029106;HMDB0029562;HMDB0031865;HMDB0038514;HMDB0036558;HMDB0030993;HMDB0036143	5	Aspartame;2,2-Dimethyl-8-prenylchromene_6-carboxylic_acid;Methallenestrilphenol;(+)-Methallenestrilphenol;(-)-Methallenestrilphenol	C11045;C09003;C14719;C14888;C15153
pos-M295T280	1.04283e+07	5.02026e+06	1.28346e+07	4.54523e+06	4.83861e+06	4.80693e+06	2.00926e+06	2.07523e+06	1.80861e+06	4.84973e+06	4.51052e+06	4.35184e+06	2.16646	0.0168794	0.0151515	0.103624	0.0703832	1.28673	0.483836	up	295.226	4.66336	1	1	9-Oxo-10(E),12(E)-octadecadienoic acid	Unknown	-	NA	NA	-	23	13-OxoODE;9-OxoODE;A-12(13)-EpODE;13-HOTE;15(16)-EpODE;9(10)-EpODE;9-HOTE;17-Hydroxylinolenic acid;10-Oxo-11-octadecen-13-olide;Squamostanal A;15,16-Epoxy-9,12-octadecadienoic acid;(2'E,4'Z,8E)-Colneleic acid;12,13-Epoxy-9,15-octadecadienoic acid;2-Hydroxylinolenic acid;(9S,10E,12Z,15Z)-9-Hydroxy-10,12,15-octadecatrienoic acid;(9Z,12Z,14E)-16-Hydroxy-9,12,14-octadecatrienoic acid;Sterebin D;3,4-D…	HMDB0004668;HMDB0004669;HMDB0010200;HMDB0010203;HMDB0010206;HMDB0010220;HMDB0010224;HMDB0011108;HMDB0029786;HMDB0029969;HMDB0030950;HMDB0030995;HMDB0031088;HMDB0031103;HMDB0031934;HMDB0034586;HMDB0036832;HMDB0039603;HMDB0061644;HMDB0062288;HMDB0010734;HMDB0031057;HMDB0061658	12	(9Z)-(13S)-12,13-Epoxyoctadeca-9,11-dienoic_acid;8-[(1R,2R)-3-Oxo-2-{(Z)-pent-2-enyl}cyclopentyl]octanoate;8-(5-Hexyl-furan-2-yl)-octanoic_acid;13-OxoODE;9-OxoODE;13(S)-HOT;9(S)-HOT;2(R)-HOT;17-Hydroxylinolenic_acid;Juvenile_hormone_I;Colneleate;16-Hydroxypalmitate	C04594;C04780;C13798;C14765;C14766;C16316;C16326;C16342;C16346;C19613;C19827;C18218
pos-M298T193	5.74169e+07	3.31601e+07	3.19678e+07	3.29017e+07	3.23408e+07	3.40097e+07	1.31898e+07	1.04241e+07	1.25324e+07	2.7048e+07	3.08074e+07	2.81377e+07	1.81593	0.01833	0.0021645	0.107504	0.0191181	1.31179	0.0562775	up	298.114	3.21375	1	1	7-Methylguanosine	Nucleosides, nucleotides, and analogues	Purine nucleosides	HMDB0001107	C20674	-	18	1-Methylguanosine;2-Methylguanosine;3'-O-Methylguanosine;Nelarabine;L-saccharopinate(1-);Alanyltryptophan;Alanyl-Tryptophan;Tryptophyl-Alanine;Glutaminyl-Isoleucine;Glutaminyl-Leucine;Hydroxyprolyl-Lysine;Isoleucyl-Glutamine;Isoleucyl-Gamma-glutamate;Leucyl-Glutamine;Leucyl-Gamma-glutamate;Lysyl-Hydroxyproline;Gamma-glutamyl-Isoleucine;Gamma-glutamyl-Leucine	HMDB0001563;HMDB0005862;HMDB0006038;HMDB0015401;HMDB0062698;HMDB0013209;HMDB0028698;HMDB0029076;HMDB0028800;HMDB0028801;HMDB0028868;HMDB0028905;HMDB0028921;HMDB0028927;HMDB0028943;HMDB0028952;HMDB0029152;HMDB0029153	1	Psicofuranine	C05342
pos-M298T213	2.46248e+07	1.38778e+07	1.45879e+07	1.41969e+07	1.47465e+07	1.45052e+07	1.96182e+07	1.64889e+07	1.93476e+07	9.75876e+06	9.93088e+06	9.39649e+06	1.14192	0.369335	0.699134	0.601587	0.875016	0.664255	0.116361	none	298.096	3.54187	1	1	5'-S-Methylthioadenosine	Unknown	-	NA	NA	-	3	5'-Methylthioadenosine;norzolmitripan;Sulfametopyrazine	HMDB0001173;HMDB0060966;HMDB0014802	3	5'-Methylthioadenosine;Sulfamonomethoxine;Sulfamethopyrazine	C00170;C12540;C12616
pos-M310T551	2.29703e+07	1.52903e+07	1.69343e+07	1.74934e+07	2.14381e+07	1.50591e+07	1.15706e+07	1.0838e+07	1.09381e+07	1.50549e+07	1.4866e+07	2.33535e+07	1.26049	0.102141	0.0649351	0.274789	0.19033	0.570004	0.0505417	none	310.31	9.17752	1	1	N-Hexadecanoylpyrrolidine	Organoheterocyclic compounds	Pyrrolidines	HMDB0032740	null	-	2	N-Hexadecanoylpyrrolidine;Geranylcitronellol	HMDB0032740;HMDB0032147	0	-	-
pos-M312T199	3.10308e+07	1.86992e+07	1.76781e+07	1.88487e+07	1.74675e+07	1.84414e+07	5.61861e+06	4.7512e+06	5.34121e+06	1.54006e+07	1.74498e+07	1.53447e+07	1.91164	0.0261128	0.0021645	0.127625	0.0191181	1.4202	0.134402	up	312.13	3.31167	1	1	N,N-Dimethylguanosine	Unknown	-	NA	NA	-	5	1,7-Dimethylguanosine;N2,N2-Dimethylguanosine;Arginyl-Aspartate;Aspartyl-Arginine;Hydroxylated N-acetyl desmethyl frovatriptan	HMDB0001961;HMDB0004824;HMDB0028705;HMDB0028747;HMDB0061151	5	L-Asp(4-L-Arg);Imazethapyr;(2R,3R)-3-Methylglutamyl-5-semialdehyde-N6-lysine;Tuliposide_B;6-Tuliposide_B	C19843;C18865;C20279;C08570;C21186
pos-M316T258	9.13888e+06	1.50837e+07	1.66158e+07	1.59145e+07	1.60109e+07	1.72011e+07	5.87618e+06	4.60511e+06	5.78547e+06	8.09068e+06	7.98739e+06	7.49058e+06	2.25841	0.00011533	0.0021645	0.00741173	0.0191181	1.66246	0.0500453	up	316.248	4.30487	1	1	Acylcarnitine 10:0	Lipids and lipid-like molecules	Fatty Acyls	HMDB00651	C02301;C03299	-	2	O-decanoyl-L-carnitine;Decanoylcarnitine	HMDB0062631;HMDB0000651	2	O-Decanoyl-L-carnitine;Plakortic_acid	C03299;C17158
pos-M324T406	6.55803e+06	1.63086e+07	1.63784e+07	1.57876e+07	1.71068e+07	1.63786e+07	9.97589e+06	6.81722e+06	9.48716e+06	9.55783e+06	1.16139e+07	1.06735e+07	1.52288	0.0563362	0.0649351	0.194517	0.19033	0.826197	0.0352147	none	324.289	6.76265	1	1	Linoleoyl ethanolamide	Organic nitrogen compounds	Organonitrogen compounds	HMDB0012252	NA	-	7	Linoleoyl ethanolamide;Sphinganine;8,11,14-Eicosatrienoic acid;5,8,11-Eicosatrienoic acid ;Sciadonic acid;Sagittariol;11,14,17-Eicosatrienoic acid	HMDB0012252;HMDB0000269;HMDB0002925;HMDB0010378;HMDB0031058;HMDB0036835;HMDB0060039	9	Sphinganine;(8Z,11Z,14Z)-Icosatrienoic_acid;2,7,11-Cembratrien-4,6-diol;Plaunotol;2alpha-Methyl-5alpha-androstane-3alpha,17beta-diol;2alpha-Methyl-5alpha-androstane-3beta,17beta-diol;17alpha-Methyl-5alpha-androstane-3alpha,17beta-diol;17-Methyl-5alpha-androstane-11beta,17beta-diol;Icosatrienoic_acid	C00836;C03242;C09072;C13273;C14882;C15058;C15376;C15399;C16522
pos-M328T257	3.31865e+06	1.07203e+07	1.15202e+07	1.08847e+07	1.08322e+07	1.19192e+07	3.45957e+06	2.74424e+06	3.36645e+06	4.07646e+06	4.16011e+06	3.83619e+06	2.73507	0.0045881	0.0411255	0.0541804	0.141051	1.93496	0.0411236	up	328.248	4.28426	1	1	Acylcarnitine 11:1	Lipids and lipid-like molecules	Fatty Acyls	-	C02301	-	6	(9E)-10-nitrooctadecenoic Acid;(9E)-9-nitrooctadecenoic Acid;12(13)Ep-9-KODE;(9Z,11R,12S,13S,15Z)-12,13-Epoxy-11-hydroxy-9,15-octadecadienoic acid;Sterebin A;Auxin b	HMDB0062737;HMDB0062738;HMDB0013623;HMDB0033505;HMDB0035337;HMDB0038484	7	13(S)-HPOT;(9Z,12Z,15Z)-(7S,8S)-Dihydroxyoctadeca-9,12,15-trienoic_acid;Dihydroalbocycline;9(S)-HPOT;2(R)-HPOT;(9R,10E,12Z,15Z)-9-Hydroperoxyoctadeca-10,12,15-trienoate;(8E,10S,12Z,15Z)-10-Hydroperoxyoctadeca-8,12,15-trienoate	C04785;C07357;C15753;C16321;C16341;C19936;C20704
pos-M335T196	177427	179211	313977	277174	347625	404078	319007	147965	329623	401927	409906	441450	0.82907	0.430382	0.309524	0.656413	0.55632	0.652404	0.251162	none	335.11	3.2663	1	1	N-Phthalyl-L-tryptophan	Unknown	-	NA	NA	-	0	-	-	0	-	-
pos-M343T271	1.91027e+06	917171	1.35566e+06	1.15859e+06	807419	5.007e+06	1.59908e+06	1.34032e+06	2.16842e+06	658115	1.04209e+06	673605	1.49113	0.43326	0.588745	0.659266	0.80763	0.779768	0.0333314	none	343.295	4.5111	1	1	CocamidopropylBetaine	Unknown	-	NA	NA	-	0	-	-	0	-	-
pos-M348T135	3.76199e+07	875897	3.07328e+06	2.57046e+06	1.89393e+06	970540	1.90016e+06	155778	15549.5	662398	171198	305336	14.6411	0.0171884	0.0151515	0.104295	0.0703832	2.2012	0.101628	up	348.07	2.25757	1	1	Adenosine 3'-monophosphate	Nucleosides, nucleotides, and analogues	-	NA	NA	-	16	Adenosine monophosphate;2'-Deoxyguanosine 5'-monophosphate;3'-AMP;Adenosine 2'-phosphate;2-hydroxy-dAMP;Midazolam;Dihyroxy-1H-indole glucuronide I;N-Acetylneuraminic acid;N-Acetyl-a-neuraminic acid;Glutamyl-Tyrosine;Tyrosyl-Glutamate;Malathion;Inosine 2',3'-cyclic phosphate ;Blighinone;2,3-Di-O-methylellagic acid;2,8-Di-O-methylellagic acid	HMDB0000045;HMDB0001044;HMDB0003540;HMDB0011617;HMDB0059594;HMDB0014821;HMDB0059997;HMDB0000230;HMDB0000773;HMDB0028831;HMDB0029104;HMDB0014910;HMDB0011680;HMDB0030643;HMDB0041395;HMDB0041396	16	AMP;dGMP;Adenosine_2'-phosphate;3'-AMP;7-alpha-D-Ribosyladenine_5'-phosphate;2-Hydroxy-dAMP;Midazolam;Pancratistatin;N-Acetylneuraminate;O-Acetylneuraminic_acid;N-Acetyl-alpha-neuraminate;N-Acetyl-beta-neuraminate;N-Glycolylmuramic_acid;Malathion;3',5'-Cyclic_IMP;NS_1608	C00020;C00362;C00946;C01367;C04378;C19970;C07524;C08535;C00270;C03525;C19909;C19910;C21053;C07497;C00943;C13835
pos-M353T280	1.51257e+07	4.9065e+06	6.08959e+06	5.40258e+06	5.73502e+06	6.51484e+06	708579	384603	1.18876e+06	4.96456e+06	4.95943e+06	4.81451e+06	2.57186	0.0374818	0.00865801	0.154279	0.0506076	1.75405	0.0614486	up	353.229	4.66287	1	1	Anileridine	Organoheterocyclic compounds	Piperidines	HMDB0015049	null	-	34	15-oxo-5S,6R-dihydroxy-7E,9E,11Z-eicosatrienoic acid;5-hydroperoxy-15-HETE;Prostaglandin E2;(13E)-11a-Hydroxy-9,15-dioxoprost-13-enoic acid;Prostaglandin I2;Prostaglandin H2;Prostaglandin D2;Thromboxane A2;20-Hydroxy-leukotriene B4;Prostaglandin F3a;8-iso-PGF3a;Levuglandin E2;Levuglandin D2;13,14-Dihydro-15-keto-PGE2;15-Keto-prostaglandin F2a;Lipoxin A4;8-iso-15-keto-PGF2a;Lipoxin B4;8-isoprostag…	HMDB0062291;HMDB0062798;HMDB0001220;HMDB0001320;HMDB0001335;HMDB0001381;HMDB0001403;HMDB0001452;HMDB0001509;HMDB0002122;HMDB0002132;HMDB0002363;HMDB0002400;HMDB0002776;HMDB0004240;HMDB0004385;HMDB0005077;HMDB0005082;HMDB0005844;HMDB0012481;HMDB0012564;HMDB0012587;HMDB0034676;HMDB0035064;HMDB0035338;HMDB0035339;HMDB0036756;HMDB0060041;HMDB0060042;HMDB0004708;HMDB0004710;HMDB0030936;HMDB0038555;HMD…	20	Prostaglandin_H2;Prostaglandin_E2;Prostaglandin_D2;Prostaglandin_I2;Thromboxane_A2;(13E)-11alpha-Hydroxy-9,15-dioxoprost-13-enoate;(5Z)-(15S)-11alpha-Hydroxy-9,15-dioxoprostanoate;20-OH-Leukotriene_B4;15-Keto-prostaglandin_F2alpha;Lipoxin_A4;Lipoxin_B4;Prostaglandin_F3alpha;Narbonolide;Levuglandin_E2;Levuglandin_D2;Cinncassiol_D1;Cinncassiol_D4;9,12,13-TriHOME;9,10,13-TriHOME;9,10-Dihydroxy-12,13…	C00427;C00584;C00696;C01312;C02198;C04654;C04671;C04853;C05960;C06314;C06315;C06476;C11997;C13807;C13808;C17652;C17656;C14833;C14835;C14837
pos-M355T275	2.71298e+07	1.34207e+07	1.48407e+07	1.36778e+07	1.34252e+07	1.50886e+07	5.51101e+06	3.81825e+06	5.4692e+06	5.74583e+07	6.08443e+07	5.28664e+07	0.524731	0.921126	1	0.964594	1	1.3057	0.0393	none	355.263	4.58178	1	1	1,1'-[1,12-Dodecanediylbis(oxy)]bisbenzene	Benzenoids	Phenol ethers	HMDB0039760	null	-	7	1,1'-[1,12-Dodecanediylbis(oxy)]bisbenzene;Adrenic acid;1-Hydroxy-1-phenyl-3-hexadecanone;3-Hydroxy-1-phenyl-1-hexadecanone;2-Methyl-5-(8-pentadecenyl)-1,3-benzenediol;Ethyl Arachidonate;1,2,4-Nonadecanetriol	HMDB0039760;HMDB0002226;HMDB0035676;HMDB0035677;HMDB0038910;HMDB0062725;HMDB0032112	4	Bufadienolide;5alpha-Androstan-17beta-ol_propionate;7,10,13,16-Docosatetraenoic_acid;1-O-Hexadecyl-sn-glycerol	C16921;C15373;C16527;C13859
pos-M355T375	3.47164e+06	3.45465e+06	3.41456e+06	4.61147e+06	4.55404e+06	3.49188e+06	4.38773e+06	4.85767e+06	3.71532e+06	3.343e+06	3.42197e+06	3.44695e+06	0.992474	0.941541	0.818182	0.973405	0.941792	0.213688	0.041908	none	355.283	6.25638	1	1	1-Monolinoleoyl-rac-glycerol	Lipids and lipid-like molecules	Fatty Acyls	HMDB0011568	NA	-	2	MG(0:0/18:2(9Z,12Z)/0:0);MG(18:2(9Z,12Z)/0:0/0:0)	HMDB0011538;HMDB0011568	1	Methyl_acetyl_ricinoleate	C12280
pos-M355T389	7.62246e+06	3.67496e+06	4.10026e+06	4.90943e+06	8.00282e+06	3.64203e+06	9.87077e+06	1.07437e+07	8.81392e+06	6.95848e+06	7.98964e+06	8.01831e+06	0.609831	0.0118807	0.0151515	0.0885268	0.0703832	1.1206	0.317789	down	355.284	6.4856	1	1	1-Monolinoleoyl-rac-glycerol	Lipids and lipid-like molecules	Fatty Acyls	HMDB0011568	NA	-	2	MG(0:0/18:2(9Z,12Z)/0:0);MG(18:2(9Z,12Z)/0:0/0:0)	HMDB0011538;HMDB0011568	1	Methyl_acetyl_ricinoleate	C12280
pos-M364T92	1.67088e+07	566693	2.08872e+06	1.64e+06	1.74275e+06	883027	1.36442e+06	104514	925288	661868	402445	365259	6.17971	0.0467155	0.0411255	0.174109	0.141051	1.51007	0.0522709	up	364.065	1.52948	1	1	Guanosine 5'-monophosphate	Nucleosides, nucleotides, and analogues	Purine nucleotides	HMDB0001397	C00144	(map00230)Purine metabolism;(map01060)Biosynthesis of plant secondary metabolites;(map01065)Biosynthesis of alkaloids derived from histidine and purine;(map01100)Metabolic pathways;(map01523)Antifolate resistance;(map04022)cGMP-PKG signaling pathway;(map04740)Olfactory transduction;(map04742)Taste transduction;(map04744)Phototransduction	7	Guanosine monophosphate;8-Oxo-dGMP;Cyclic pyranopterin monophosphate;Alpha-hydroxymidazolam;4-hydroxymidazolam;NeuNGc;N-Glycolylneuraminic acid	HMDB0001397;HMDB0011670;HMDB0059639;HMDB0061089;HMDB0061090;HMDB0062502;HMDB0000833	5	GMP;Guanosine_3'-phosphate;Precursor_Z;8-Oxo-dGMP;N-Glycoloyl-neuraminate	C00144;C06193;C18239;C19968;C03410
pos-M370T304	8.50461e+06	1.01616e+07	1.04119e+07	1.38963e+07	1.13028e+07	1.17573e+07	2.98238e+06	2.28368e+06	2.44059e+06	5.79542e+06	5.4729e+06	5.5863e+06	2.68856	0.00126016	0.0021645	0.0272147	0.0191181	1.7415	0.0854955	up	370.295	5.05874	1	1	Acylcarnitine 14:1	Lipids and lipid-like molecules	Fatty Acyls	HMDB02014	C02301	-	7	O-(2-tetradecenoyl)carnitine;cis-5-Tetradecenoylcarnitine;trans-2-Tetradecenoylcarnitine;MG(0:0/18:3(6Z,9Z,12Z)/0:0);MG(0:0/18:3(9Z,12Z,15Z)/0:0);MG(18:3(6Z,9Z,12Z)/0:0/0:0);MG(18:3(9Z,12Z,15Z)/0:0/0:0)	HMDB0062588;HMDB0002014;HMDB0013329;HMDB0011539;HMDB0011540;HMDB0011569;HMDB0011570	1	Montanol	C09137
pos-M390T224	3.70236e+06	5.31753e+06	5.03127e+06	5.57716e+06	3.89801e+06	5.74276e+06	4.56897e+06	5.27698e+06	4.64108e+06	4.03319e+06	4.54146e+06	4.20094e+06	1.0736	0.504107	0.484848	0.717803	0.721459	0.32968	0.0791963	none	390.248	3.73863	1	1	DGTS 9:0; DGTS(4:0/5:0)	Lipids and lipid-like molecules	Glycerolipids	-	C18169	(map00564)Glycerophospholipid metabolism	2	Blumenol C glucoside;9-Hydroxy-7-megastigmen-3-one glucoside	HMDB0040668;HMDB0040701	0	-	-
pos-M398T348	1.81259e+07	1.93654e+07	2.4604e+07	2.44937e+07	2.40029e+07	2.45162e+07	4.14012e+06	3.80007e+06	4.91541e+06	8.3023e+06	9.97166e+06	7.88197e+06	3.46329	0.000271104	0.0021645	0.0112914	0.0191181	1.99166	0.100516	up	398.326	5.80628	1	1	Acylcarnitine 16:1	Lipids and lipid-like molecules	Fatty Acyls	HMDB06317	C02301	-	11	trans-Hexadec-2-enoyl carnitine;9-Hexadecenoylcarnitine;MG(0:0/20:3(11Z,14Z,17Z)/0:0);MG(0:0/20:3(5Z,8Z,11Z)/0:0);MG(0:0/20:3(8Z,11Z,14Z)/0:0);MG(20:3(11Z,14Z,17Z)/0:0/0:0);MG(20:3(5Z,8Z,11Z)/0:0/0:0);MG(20:3(8Z,11Z,14Z)/0:0/0:0);Isopersin;2-Hydroxy-4-oxo-5,12-heneicosadien-1-yl acetate;Persin	HMDB0006317;HMDB0013207;HMDB0011545;HMDB0011546;HMDB0011547;HMDB0011575;HMDB0011576;HMDB0011577;HMDB0032735;HMDB0039403;HMDB0041103	0	-	-
pos-M400T413	3.32266e+07	2.4786e+07	5.83866e+07	4.87442e+07	2.82871e+07	1.66138e+07	1.22858e+07	6.82737e+06	9.07585e+06	3.61465e+07	3.59837e+07	2.43516e+07	1.68479	0.102847	0.179654	0.275918	0.389262	1.03909	0.294959	none	400.341	6.87982	1	1	Acylcarnitine 16:0	Lipids and lipid-like molecules	Fatty Acyls	HMDB00222	C02301;C02990	-	5	L-Palmitoylcarnitine;MG(0:0/20:2(11Z,14Z)/0:0);MG(20:2(11Z,14Z)/0:0/0:0);Persenone B;Lepidiumterpenyl ester	HMDB0000222;HMDB0011544;HMDB0011574;HMDB0035959;HMDB0036865	1	L-Palmitoylcarnitine	C02990
pos-M426T558	1.06451e+07	1.63856e+07	1.78752e+07	1.61415e+07	2.7409e+07	1.92821e+07	2.72901e+06	2.08574e+06	2.76531e+06	8.64536e+06	1.44153e+07	8.16416e+06	2.77642	0.0105199	0.004329	0.0836687	0.0310307	1.87201	0.0370038	up	426.357	9.30057	1	1	Oleoyl-L-carnitine	Lipids and lipid-like molecules	Fatty Acyls	HMDB0005065	NA	-	6	Oleoylcarnitine;Vaccenyl carnitine;Elaidic carnitine;11Z-Octadecenylcarnitine;O-oleoylcarnitine;Octadecenoylcarnitine	HMDB0005065;HMDB0006351;HMDB0006464;HMDB0013338;HMDB0062772;HMDB0094687	0	-	-
pos-M431T350	8.831e+06	4.80357e+06	5.0585e+06	4.80466e+06	5.19462e+06	5.25116e+06	1.14756e+06	710737	1.21281e+06	3.01971e+06	3.43635e+06	3.25427e+06	2.65569	0.00782677	0.0021645	0.0715516	0.0191181	1.68662	0.0391213	up	431.315	5.83493	1	1	7.alpha.-Hydroxy-3-oxo-4-cholestenoic acid	Unknown	-	NA	NA	-	8	MG(0:0/24:6(6Z,9Z,12Z,15Z,18Z,21Z)/0:0);MG(24:6(6Z,9Z,12Z,15Z,18Z,21Z)/0:0/0:0);7 alpha-Hydroxy-3-oxo-4-cholestenoate;Australigenin;Barogenin;Schidigeragenin C;25-Hydroxyvitamin D3-26,23-lactol;24-Oxo-1alpha,25-dihydroxyvitamin D3	HMDB0011560;HMDB0011590;HMDB0012458;HMDB0030066;HMDB0034403;HMDB0036249;HMDB0060127;HMDB0060128	7	Nuatigenin;Convallamarogenin;Hecogenin;Ruscogenin;2,22-Dideoxy-3-dehydroecdysone;7alpha-Hydroxy-3-oxo-4-cholestenoate;Cryptogenin	C04715;C08891;C08902;C08909;C16498;C17337;C17891
pos-M468T305	5.41845e+06	2.05415e+07	2.23091e+07	2.20116e+07	2.16174e+07	2.31945e+07	5.55601e+07	3.79494e+07	5.50168e+07	6.18228e+07	6.05117e+07	5.8167e+07	0.349796	0.0035402	0.0021645	0.0475064	0.0191181	2.26326	0.0513851	down	468.308	5.07777	1	1	1-Myristoyl-sn-glycero-3-phosphocholine	Lipids and lipid-like molecules	Glycerophospholipids	NA	NA	-	6	LysoPC(14:0);1-Heptadecanoylglycerophosphoethanolamine;N-Arachidonoyl tyrosine;Buprenorphine;N-Oleoyl tyrosine;Celastrol	HMDB0010379;HMDB0061691;HMDB0062331;HMDB0015057;HMDB0062337;HMDB0002385	2	Buprenorphine;Usambarine	C08007;C09250
pos-M480T357	8.95771e+06	9.2064e+06	9.44093e+06	8.63259e+06	9.3741e+06	1.07079e+07	8.15644e+06	6.06064e+06	8.50714e+06	1.25201e+07	1.24996e+07	1.14185e+07	0.951949	0.888379	1	0.952328	1	0.348162	0.093593	none	480.308	5.9548	1	1	LysoPE 18:1	Lipids and lipid-like molecules	Glycerophospholipids	HMDB11475;HMDB11476;HMDB11505;HMDB11506	C04438	(map00564)Glycerophospholipid metabolism	7	LysoPE(0:0/18:1(11Z));LysoPE(0:0/18:1(9Z));LysoPE(18:1(11Z)/0:0);LysoPE(18:1(9Z)/0:0);3-Hydroxy-11Z-octadecenoylcarnitine;3-Hydroxy-9Z-octadecenoylcarnitine;1-(11Z,14Z-eicosadienoyl)-glycero-3-phosphate	HMDB0011475;HMDB0011476;HMDB0011505;HMDB0011506;HMDB0013339;HMDB0013340;HMDB0062303	0	-	-
pos-M482T326	3.01566e+06	2.16308e+07	2.26336e+07	2.1534e+07	2.14502e+07	2.34151e+07	9.4247e+07	6.25594e+07	9.23094e+07	7.78503e+07	8.00349e+07	7.08741e+07	0.237885	0.00429647	0.0021645	0.0523706	0.0191181	2.31042	0.0318874	down	482.323	5.42924	1	1	LysoPC 15:0	Lipids and lipid-like molecules	Glycerophospholipids	HMDB10381	C04230	(map00564)Glycerophospholipid metabolism;(map05231)Choline metabolism in cancer	5	LysoPC(15:0);LysoPE(0:0/18:0);LysoPE(18:0/0:0);12-Hydroxy-12-octadecanoylcarnitine;1-(11Z-eicosenoyl)-glycero-3-phosphate	HMDB0010381;HMDB0011129;HMDB0011130;HMDB0013154;HMDB0062305	1	Pristimerin	C08633
pos-M482T407	9.44911e+06	8.71427e+06	9.14862e+06	9.24274e+06	9.57242e+06	9.91488e+06	1.04798e+07	9.18985e+06	1.1635e+07	1.45973e+07	1.24216e+07	1.16528e+07	0.800872	0.0192911	0.025974	0.110165	0.103099	0.597115	0.0928781	none	482.323	6.78155	1	1	LysoPE 18:0	Lipids and lipid-like molecules	Glycerophospholipids	HMDB11129;HMDB11130	C04438	(map00564)Glycerophospholipid metabolism	5	LysoPC(15:0);LysoPE(0:0/18:0);LysoPE(18:0/0:0);12-Hydroxy-12-octadecanoylcarnitine;1-(11Z-eicosenoyl)-glycero-3-phosphate	HMDB0010381;HMDB0011129;HMDB0011130;HMDB0013154;HMDB0062305	1	Pristimerin	C08633
pos-M494T319	1.95967e+07	5.24956e+07	5.62427e+07	6.97711e+07	6.63154e+07	5.80143e+07	1.23409e+08	7.00012e+07	1.02182e+08	1.56245e+08	1.69774e+08	1.5371e+08	0.415874	0.00388629	0.0021645	0.0496075	0.0191181	2.04461	0.069471	down	494.323	5.32361	1	1	LysoPC 16:1	Lipids and lipid-like molecules	Glycerophospholipids	HMDB10383	C04230	(map00564)Glycerophospholipid metabolism;(map05231)Choline metabolism in cancer	2	LysoPC(16:1(9Z));Cervonyl carnitine	HMDB0010383;HMDB0006510	0	-	-
pos-M496T352_2	1.25399e+08	8.79639e+08	8.14508e+08	7.78071e+08	7.70254e+08	8.12866e+08	1.81193e+09	1.27741e+09	2.27154e+09	1.80623e+09	1.78351e+09	1.68332e+09	0.39315	0.0168072	0.0021645	0.103596	0.0191181	1.90898	0.0698501	down	496.339	5.86388	1	1	LysoPC 16:0	Lipids and lipid-like molecules	Glycerophospholipids	-	C04230	(map00564)Glycerophospholipid metabolism;(map05231)Choline metabolism in cancer	4	LysoPC(16:0);Docosa-4,7,10,13,16-pentaenoyl carnitine;Clupanodonyl carnitine;23-Acetoxysoladulcidine	HMDB0010382;HMDB0006321;HMDB0006496;HMDB0031402	0	-	-
pos-M508T338	2.88753e+06	1.28833e+07	1.09218e+07	1.31836e+07	1.28821e+07	1.43017e+07	2.49479e+07	2.4803e+07	3.50165e+07	3.3982e+07	3.24511e+07	4.01811e+07	0.3504	0.00477009	0.0021645	0.0551676	0.0191181	2.14418	0.186365	down	508.339	5.64145	1	1	LysoPC 17:1	Lipids and lipid-like molecules	Glycerophospholipids	-	C04230	(map00564)Glycerophospholipid metabolism;(map05231)Choline metabolism in cancer	4	LysoPE(0:0/20:1(11Z));LysoPE(20:1(11Z)/0:0);Gymnodimine;1-(13Z,16Z-docosadienoyl)-glycero-3-phosphate	HMDB0011482;HMDB0011512;HMDB0041430;HMDB0062306	1	Gymnodimine	C20025
pos-M508T393	6.4116e+06	2.07907e+07	2.2419e+07	2.27366e+07	2.02331e+07	2.46464e+07	2.14808e+07	1.17351e+07	1.87899e+07	2.64506e+07	2.47169e+07	2.47001e+07	0.916824	0.590127	0.484848	0.78256	0.721459	0.512122	0.0611712	none	508.375	6.54397	1	1	1-(1Z-Octadecenyl)-sn-glycero-3-phosphocholine	Lipids and lipid-like molecules	Glycerophospholipids	NA	NA	-	2	LysoPC(P-18:0);7',8'-Dihydro-8'-hydroxyreticulataxanthin	HMDB0013122;HMDB0039090	0	-	-
pos-M510T384	7.14913e+06	3.6957e+07	8.93597e+07	8.35393e+07	4.0922e+07	4.38875e+07	1.39349e+08	1.26263e+08	1.33444e+08	1.31633e+08	1.37318e+08	1.24767e+08	0.380707	0.0221508	0.0021645	0.117151	0.0191181	1.85783	0.323506	down	510.355	6.39677	1	1	1-Heptadecanoyl-sn-glycero-3-phosphocholine	Lipids and lipid-like molecules	Glycerophospholipids	NA	NA	-	4	LysoPE(0:0/20:0);LysoPE(20:0/0:0);LysoPC(17:0);1-(11Z-docosenoyl)-glycero-3-phosphate	HMDB0011481;HMDB0011511;HMDB0012108;HMDB0062304	0	-	-
pos-M516T236	9.35091e+06	6.19055e+06	6.41912e+06	6.01539e+06	5.91952e+06	6.47918e+06	1.00249e+07	7.15502e+06	1.02152e+07	7.65694e+06	8.01755e+06	6.6961e+06	0.811295	0.0627991	0.025974	0.205783	0.103099	0.530779	0.0406583	none	516.299	3.94103	1	1	Taurocholate	Lipids and lipid-like molecules	Sterol Lipids	HMDB0000036	C05122	(map00120)Primary bile acid biosynthesis;(map00121)Secondary bile acid biosynthesis;(map00430)Taurine and hypotaurine metabolism;(map01100)Metabolic pathways;(map04976)Bile secretion	6	Candoxatril;Taurocholic acid;Tauroursocholic acid;Taurallocholic acid;Tauro-b-muricholic acid;Taurohyocholate	HMDB0014754;HMDB0000036;HMDB0000889;HMDB0000922;HMDB0000932;HMDB0011637	2	Taurocholate;Taurohyocholate	C05122;C15516
pos-M518T308	2.37748e+06	7.97813e+06	8.16806e+06	8.26256e+06	7.69669e+06	8.24046e+06	3.89411e+07	2.3753e+07	3.73691e+07	2.26284e+07	2.50546e+07	2.21968e+07	0.251398	0.000328855	0.0021645	0.0127211	0.0191181	2.3647	0.0635421	down	518.324	5.12594	1	1	LysoPC 18:3	Lipids and lipid-like molecules	Glycerophospholipids	HMDB10388	C04230	(map00564)Glycerophospholipid metabolism;(map05231)Choline metabolism in cancer	3	LysoPC(18:3(6Z,9Z,12Z));LysoPC(18:3(9Z,12Z,15Z));LysoPC(16:0)	HMDB0010387;HMDB0010388;HMDB0010382	0	-	-
pos-M522T366	8.06646e+07	3.53897e+08	5.33943e+08	3.43196e+08	3.54481e+08	3.55872e+08	8.40555e+08	5.953e+08	8.62546e+08	9.18282e+08	1.58229e+09	8.27388e+08	0.359389	0.00696724	0.0021645	0.0670547	0.0191181	2.01989	0.168023	down	522.354	6.10773	1	1	LysoPC 18:1	Lipids and lipid-like molecules	Glycerophospholipids	HMDB02815	C04230	(map00564)Glycerophospholipid metabolism;(map05231)Choline metabolism in cancer	4	LysoPC(18:1(9Z));LysoPC(18:1(11Z));2-oleoyl-sn-glycero-3-phosphocholine;Dipyridamole	HMDB0002815;HMDB0010385;HMDB0062651;HMDB0015110	2	Eudesobovatol_A;Eudesobovatol_B	C10562;C17677
pos-M524T429	1.55106e+08	1.17365e+09	1.24184e+09	1.22237e+09	1.06062e+09	1.09393e+09	3.2586e+09	2.5196e+09	3.4703e+09	2.32529e+09	2.51593e+09	2.59601e+09	0.356444	0.0151232	0.0021645	0.0987704	0.0191181	1.76529	0.0665429	down	524.37	7.15773	1	1	1-Stearoyl-2-hydroxy-sn-glycero-3-phosphocholine	Lipids and lipid-like molecules	Glycerophospholipids	HMDB0010384	NA	-	3	LysoPC(18:0);LysoPC(0:0/18:0);2-acetyl-1-alkyl-sn-glycero-3-phosphocholine	HMDB0010384;HMDB0011128;HMDB0062195	0	-	-
pos-M524T470	7.3621e+06	5.9631e+07	6.46535e+07	5.80917e+07	4.72391e+07	6.40127e+07	1.88442e+08	1.33423e+08	1.82121e+08	1.60158e+08	1.2467e+08	1.21177e+08	0.330762	0.013175	0.0021645	0.0920384	0.0191181	1.90503	0.060966	down	524.37	7.83577	1	1	1-Stearoyl-2-hydroxy-sn-glycero-3-phosphocholine	Lipids and lipid-like molecules	Glycerophospholipids	HMDB0010384	NA	-	3	LysoPC(18:0);LysoPC(0:0/18:0);2-acetyl-1-alkyl-sn-glycero-3-phosphocholine	HMDB0010384;HMDB0011128;HMDB0062195	0	-	-
pos-M524T532	6.07634e+06	3.16372e+07	4.38038e+07	2.23451e+07	2.0438e+07	1.91323e+07	6.10483e+07	8.08436e+07	6.04074e+07	9.22641e+07	6.7099e+07	8.1159e+07	0.323907	0.00480368	0.0021645	0.0552687	0.0191181	1.91682	0.27959	down	524.37	8.86755	1	1	1-Stearoyl-2-hydroxy-sn-glycero-3-phosphocholine	Lipids and lipid-like molecules	Glycerophospholipids	HMDB0010384	NA	-	3	LysoPC(18:0);LysoPC(0:0/18:0);2-acetyl-1-alkyl-sn-glycero-3-phosphocholine	HMDB0010384;HMDB0011128;HMDB0062195	0	-	-
pos-M524T557	1.20307e+07	8.21623e+07	8.3808e+07	7.6081e+07	7.81137e+07	7.93858e+07	2.45838e+08	1.65518e+08	2.30129e+08	1.8526e+08	1.73268e+08	1.64064e+08	0.353569	0.0120847	0.0021645	0.0890453	0.0191181	1.77807	0.0293551	down	524.37	9.28602	1	1	1-Stearoyl-2-hydroxy-sn-glycero-3-phosphocholine	Lipids and lipid-like molecules	Glycerophospholipids	HMDB0010384	NA	-	3	LysoPC(18:0);LysoPC(0:0/18:0);2-acetyl-1-alkyl-sn-glycero-3-phosphocholine	HMDB0010384;HMDB0011128;HMDB0062195	0	-	-
pos-M542T308	1.36601e+06	3.03257e+06	3.42473e+06	2.39903e+06	2.34362e+06	3.7861e+06	1.24078e+07	8.20559e+06	1.26976e+07	1.21558e+07	1.19941e+07	1.13728e+07	0.237559	4.55091e-05	0.0021645	0.00436052	0.0191181	2.57526	0.0833193	down	542.323	5.12567	1	1	LysoPC 20:5	Lipids and lipid-like molecules	Glycerophospholipids	HMDB10397	C04230	(map00564)Glycerophospholipid metabolism;(map05231)Choline metabolism in cancer	3	LysoPC(20:5(5Z,8Z,11Z,14Z,17Z));LysoPC(18:2(9Z,12Z));2-linoleoyl-sn-glycero-3-phosphocholine	HMDB0010397;HMDB0010386;HMDB0062711	0	-	-
pos-M544T330	3.25015e+07	4.94755e+07	5.29043e+07	4.94669e+07	5.28301e+07	5.04151e+07	1.98598e+08	1.27152e+08	2.05415e+08	1.55804e+08	1.67829e+08	1.50318e+08	0.286129	3.40587e-07	0.0021645	0.000291892	0.0191181	2.34618	0.076686	down	544.339	5.49883	1	1	LysoPC 20:4	Lipids and lipid-like molecules	Glycerophospholipids	HMDB10395	C04230	(map00564)Glycerophospholipid metabolism;(map05231)Choline metabolism in cancer	5	LysoPC(20:4(5Z,8Z,11Z,14Z));LysoPC(20:4(8Z,11Z,14Z,17Z));LysoPC(18:1(9Z));LysoPC(18:1(11Z));2-oleoyl-sn-glycero-3-phosphocholine	HMDB0010395;HMDB0010396;HMDB0002815;HMDB0010385;HMDB0062651	0	-	-
pos-M546T362	4.16648e+06	2.20483e+07	1.10041e+07	1.09056e+07	1.10373e+07	2.33604e+07	3.16602e+07	2.16172e+07	3.29205e+07	8.62173e+07	3.87618e+07	3.73152e+07	0.332092	0.005293	0.00865801	0.0584574	0.0506076	2.22941	0.428285	down	546.354	6.02658	1	1	LysoPC 20:3	Lipids and lipid-like molecules	Glycerophospholipids	-	C04230	(map00564)Glycerophospholipid metabolism;(map05231)Choline metabolism in cancer	5	LysoPC(20:3(5Z,8Z,11Z));LysoPC(20:3(8Z,11Z,14Z));LysoPC(18:0);LysoPC(0:0/18:0);2-acetyl-1-alkyl-sn-glycero-3-phosphocholine	HMDB0010393;HMDB0010394;HMDB0010384;HMDB0011128;HMDB0062195	0	-	-
pos-M568T327	2.22619e+06	3.9814e+06	4.6846e+06	4.18306e+06	4.47658e+06	4.25202e+06	1.95128e+07	1.29042e+07	2.20582e+07	1.9559e+07	1.98103e+07	1.85974e+07	0.211699	1.33692e-06	0.0021645	0.000617359	0.0191181	2.79717	0.0490998	down	568.339	5.44952	1	1	LysoPC 22:6	Lipids and lipid-like molecules	Glycerophospholipids	HMDB10404	C04230	(map00564)Glycerophospholipid metabolism;(map05231)Choline metabolism in cancer	3	LysoPC(22:6(4Z,7Z,10Z,13Z,16Z,19Z));LysoPC(20:3(5Z,8Z,11Z));LysoPC(20:3(8Z,11Z,14Z))	HMDB0010404;HMDB0010393;HMDB0010394	2	Penitrem_D;Hordatine_A	C20596;C08307
pos-M570T340	2.64961e+06	5.75863e+06	6.70641e+06	7.88485e+06	8.18281e+06	8.04545e+06	4.77728e+07	3.09052e+07	4.8569e+07	3.89743e+07	3.90725e+07	3.33626e+07	0.164369	3.41017e-05	0.0021645	0.00379607	0.0191181	2.73255	0.131734	down	570.355	5.66255	1	1	LysoPC 22:5	Lipids and lipid-like molecules	Glycerophospholipids	-	C04230	(map00564)Glycerophospholipid metabolism;(map05231)Choline metabolism in cancer	4	LysoPC(22:5(4Z,7Z,10Z,13Z,16Z));LysoPC(22:5(7Z,10Z,13Z,16Z,19Z));Janthitrem C;LysoPC(20:2(11Z,14Z))	HMDB0010402;HMDB0010403;HMDB0040684;HMDB0010392	1	Janthitrem_C	C20601
pos-M570T353	2.63559e+06	3.21505e+06	3.7909e+06	3.60415e+06	3.82539e+06	3.79129e+06	1.87869e+07	1.38492e+07	1.92758e+07	1.28233e+07	1.28153e+07	1.29076e+07	0.23063	1.01898e-07	0.0021645	0.000171403	0.0191181	2.39823	0.0405537	down	570.354	5.89077	1	1	LysoPC 22:5	Lipids and lipid-like molecules	Glycerophospholipids	-	C04230	(map00564)Glycerophospholipid metabolism;(map05231)Choline metabolism in cancer	4	LysoPC(22:5(4Z,7Z,10Z,13Z,16Z));LysoPC(22:5(7Z,10Z,13Z,16Z,19Z));Janthitrem C;LysoPC(20:2(11Z,14Z))	HMDB0010402;HMDB0010403;HMDB0040684;HMDB0010392	1	Janthitrem_C	C20601
pos-M572T369	3.74414e+06	5.33196e+06	7.903e+06	6.87389e+06	6.37969e+06	5.86577e+06	3.31569e+07	2.1989e+07	4.54312e+07	1.98786e+07	3.23092e+07	2.74119e+07	0.20035	2.16858e-06	0.0021645	0.000824754	0.0191181	2.48485	0.131848	down	572.37	6.15827	1	1	LysoPC 22:4	Lipids and lipid-like molecules	Glycerophospholipids	-	C04230	(map00564)Glycerophospholipid metabolism;(map05231)Choline metabolism in cancer	3	LysoPC(22:4(7Z,10Z,13Z,16Z));LysoPC(20:1(11Z));PC(18:1(9Z)e/2:0)	HMDB0010401;HMDB0010391;HMDB0011148	1	21,22-Diprenylpaxilline	C20561
pos-M704T283	2.9857e+07	4.8224e+07	2.95763e+07	3.89339e+07	4.20366e+07	3.62018e+07	6.22332e+06	5.10082e+07	4.35642e+07	4.53313e+07	2.95096e+07	3.5567e+07	1.06452	0.524989	1	0.732703	1	0.466705	0.264461	none	703.574	4.71318	1	1	Palmitoyl sphingomyelin	Unknown	-	NA	NA	-	4	SM(d18:0/16:1(9Z));Palmitoyl sphingomyelin;Campesteryl elaidate;alpha-Amyrin palmitate	HMDB0013464;HMDB0061712;HMDB0036288;HMDB0036660	0	-	-
pos-M704T471	9.29738e+07	1.15263e+08	8.54619e+07	1.52612e+08	9.0682e+07	1.03028e+08	4.89775e+07	1.46794e+08	1.10028e+08	1.4303e+08	1.85916e+08	9.56538e+07	0.876259	0.741922	0.484848	0.87647	0.721459	0.29876	0.317957	none	703.574	7.84435	1	1	Palmitoyl sphingomyelin	Unknown	-	NA	NA	-	4	SM(d18:0/16:1(9Z));Palmitoyl sphingomyelin;Campesteryl elaidate;alpha-Amyrin palmitate	HMDB0013464;HMDB0061712;HMDB0036288;HMDB0036660	0	-	-
pos-M704T532	4.51064e+07	6.19882e+07	8.08161e+07	9.20037e+07	5.38005e+07	8.9906e+07	4.22022e+07	1.15285e+08	5.24665e+07	9.36114e+07	4.96665e+07	8.78721e+07	0.960365	0.977122	1	0.989443	1	0.0567927	0.223516	none	703.574	8.8642	1	1	Palmitoyl sphingomyelin	Unknown	-	NA	NA	-	4	SM(d18:0/16:1(9Z));Palmitoyl sphingomyelin;Campesteryl elaidate;alpha-Amyrin palmitate	HMDB0013464;HMDB0061712;HMDB0036288;HMDB0036660	0	-	-
pos-M704T556	1.35438e+08	1.73423e+08	1.27621e+08	1.57487e+08	1.61913e+08	1.58804e+08	6.95931e+07	2.29612e+08	1.70978e+08	1.65772e+08	1.43729e+08	1.54901e+08	0.978708	0.861848	0.818182	0.940103	0.941792	0.0696356	0.0611177	none	703.574	9.26724	1	1	Palmitoyl sphingomyelin	Unknown	-	NA	NA	-	4	SM(d18:0/16:1(9Z));Palmitoyl sphingomyelin;Campesteryl elaidate;alpha-Amyrin palmitate	HMDB0013464;HMDB0061712;HMDB0036288;HMDB0036660	0	-	-
pos-M718T442	1.01076e+07	6.08962e+07	5.88988e+07	1.13798e+07	7.45068e+07	3.22798e+07	3.23191e+07	5.29387e+07	2.39471e+07	3.06591e+07	2.72329e+07	1.95975e+07	1.32874	0.870715	0.588745	0.943529	0.80763	0.277774	0.382428	none	717.589	7.37164	1	1	SM 35:1; SM(d14:0/21:1)	Lipids and lipid-like molecules	Sphingolipids	-	C00550	(map00600)Sphingolipid metabolism;(map01100)Metabolic pathways;(map04071)Sphingolipid signaling pathway	2	CE(20:1(11Z));Cyclolaudenyl palmitate	HMDB0005193;HMDB0030508	0	-	-
pos-M718T556	4.10329e+06	1.34149e+07	1.38403e+07	1.19567e+07	1.35978e+07	1.33518e+07	8.05888e+06	1.5639e+07	1.4332e+07	1.12163e+07	1.26906e+07	1.36004e+07	0.930201	0.585115	0.699134	0.778301	0.875016	0.319174	0.0338461	none	717.589	9.26724	1	1	SM 35:1; SM(d14:0/21:1)	Lipids and lipid-like molecules	Sphingolipids	-	C00550	(map00600)Sphingolipid metabolism;(map01100)Metabolic pathways;(map04071)Sphingolipid signaling pathway	2	CE(20:1(11Z));Cyclolaudenyl palmitate	HMDB0005193;HMDB0030508	0	-	-
pos-M71T452	1.45482e+08	3.62758e+08	3.21413e+08	3.53273e+08	3.51867e+08	3.55459e+08	3.67093e+08	4.10999e+08	3.67538e+08	1.71599e+08	3.52227e+08	3.80896e+08	0.921915	0.662644	0.132035	0.829044	0.316929	0.243711	0.332762	none	71.0602	7.53788	1	1	Beta-Aminopropionitrile	Organic nitrogen compounds	Organonitrogen compounds	HMDB0004101	C05670	(map00410)beta-Alanine metabolism;(map00460)Cyanoamino acid metabolism	1	Beta-Aminopropionitrile	HMDB0004101	3	3-Aminopropiononitrile;alpha-Aminopropiononitrile;Acrylonitrile	C05670;C05714;C01998
pos-M71T542	1.14826e+09	9.67788e+08	1.12013e+09	1.05335e+09	1.13672e+09	1.09693e+09	1.00532e+09	1.48241e+09	1.20729e+09	1.16011e+09	1.15898e+09	1.01345e+09	0.928229	0.323007	0.24026	0.55582	0.471335	0.175606	0.365579	none	71.0602	9.03527	1	1	Beta-Aminopropionitrile	Organic nitrogen compounds	Organonitrogen compounds	HMDB0004101	C05670	(map00410)beta-Alanine metabolism;(map00460)Cyanoamino acid metabolism	1	Beta-Aminopropionitrile	HMDB0004101	3	3-Aminopropiononitrile;alpha-Aminopropiononitrile;Acrylonitrile	C05670;C05714;C01998
pos-M72T65	2.965e+07	2.72056e+07	2.74311e+07	2.81825e+07	2.7755e+07	2.96157e+07	2.71969e+07	2.17685e+07	3.10668e+07	6.92571e+07	7.54097e+07	2.94887e+07	0.668167	0.238454	0.588745	0.463528	0.80763	0.895779	0.499033	none	72.0806	1.08175	1	1	Pyrrolidine	Organoheterocyclic compounds	Pyrrolidines	HMDB0031641	null	-	2	Pyrrolidine;1,3-Butadiene	HMDB0031641;HMDB0041792	2	3-Buten-1-amine;1,3-Butadiene	C12244;C16450
pos-M732T441	6.95526e+07	3.45041e+07	3.43018e+07	1.04902e+08	6.44671e+07	7.30286e+07	7.40933e+07	6.96062e+07	6.89164e+07	8.90358e+07	4.41804e+07	7.93976e+07	0.895415	0.442369	0.393939	0.667233	0.640654	0.330646	0.456638	none	731.605	7.34983	1	1	SM 36:1; SM(d14:0/22:1)	Lipids and lipid-like molecules	Sphingolipids	-	C00550	(map00600)Sphingolipid metabolism;(map01100)Metabolic pathways;(map04071)Sphingolipid signaling pathway	3	SM(d18:0/18:1(11Z));SM(d18:0/18:1(9Z));stearoyl sphingomyelin	HMDB0012088;HMDB0012089;HMDB0062559	0	-	-
pos-M732T556_2	1.62599e+07	7.99001e+06	1.70705e+07	1.741e+07	1.73749e+07	1.64118e+07	1.62376e+07	1.09935e+07	1.7089e+07	1.73906e+07	1.57359e+07	1.63309e+07	0.986559	0.810343	0.588745	0.912713	0.80763	0.24209	0.141005	none	731.605	9.26724	1	1	SM 36:1; SM(d14:0/22:1)	Lipids and lipid-like molecules	Sphingolipids	-	C00550	(map00600)Sphingolipid metabolism;(map01100)Metabolic pathways;(map04071)Sphingolipid signaling pathway	3	SM(d18:0/18:1(11Z));SM(d18:0/18:1(9Z));stearoyl sphingomyelin	HMDB0012088;HMDB0012089;HMDB0062559	0	-	-
pos-M733T442_1	1.31817e+08	1.39978e+07	1.56573e+08	1.48891e+08	9.28869e+07	2.05236e+08	2.90268e+07	3.91974e+07	1.68073e+08	7.78543e+07	1.49894e+08	1.35265e+08	1.25044	0.747602	0.699134	0.878995	0.875016	0.474593	0.481367	none	732.553	7.36528	1	1	PC(16:0/16:1(9Z))	Lipids and lipid-like molecules	Glycerophospholipids	HMDB0007969	C00157	(map00564)Glycerophospholipid metabolism;(map00590)Arachidonic acid metabolism;(map00591)Linoleic acid metabolism;(map00592)alpha-Linolenic acid metabolism;(map01100)Metabolic pathways;(map01110)Biosynthesis of secondary metabolites;(map04723)Retrograde endocannabinoid signaling;(map05231)Choline metabolism in cancer	17	PC(14:0/18:1(11Z));PC(14:0/18:1(9Z));PC(14:1(9Z)/18:0);PC(16:0/16:1(9Z));PC(16:1(9Z)/16:0);PC(18:0/14:1(9Z));PC(18:1(11Z)/14:0);PC(18:1(9Z)/14:0);PE(15:0/20:1(11Z));PE(20:1(11Z)/15:0);PE-NMe(16:0/18:1(9Z));DG(22:5(4Z,7Z,10Z,13Z,16Z)/22:6(4Z,7Z,10Z,13Z,16Z,19Z)/0:0);DG(22:5(7Z,10Z,13Z,16Z,19Z)/22:6(4Z,7Z,10Z,13Z,16Z,19Z)/0:0);DG(22:6(4Z,7Z,10Z,13Z,16Z,19Z)/22:5(4Z,7Z,10Z,13Z,16Z)/0:0);DG(22:6(4Z,7…	HMDB0007872;HMDB0007873;HMDB0007904;HMDB0007969;HMDB0008001;HMDB0008032;HMDB0008064;HMDB0008097;HMDB0008900;HMDB0009252;HMDB0010569;HMDB0007730;HMDB0007759;HMDB0007786;HMDB0007787;HMDB0056365;HMDB0056385	0	-	-
pos-M733T470	3.17828e+07	1.95989e+07	3.12985e+07	7.29902e+07	5.93309e+07	3.05056e+07	2.74623e+07	1.58157e+07	6.985e+07	4.25202e+07	2.89404e+07	3.10181e+07	1.13868	0.647524	0.484848	0.819283	0.721459	0.275399	0.480615	none	732.553	7.83566	1	1	PC(16:0/16:1(9Z))	Lipids and lipid-like molecules	Glycerophospholipids	HMDB0007969	C00157	(map00564)Glycerophospholipid metabolism;(map00590)Arachidonic acid metabolism;(map00591)Linoleic acid metabolism;(map00592)alpha-Linolenic acid metabolism;(map01100)Metabolic pathways;(map01110)Biosynthesis of secondary metabolites;(map04723)Retrograde endocannabinoid signaling;(map05231)Choline metabolism in cancer	17	PC(14:0/18:1(11Z));PC(14:0/18:1(9Z));PC(14:1(9Z)/18:0);PC(16:0/16:1(9Z));PC(16:1(9Z)/16:0);PC(18:0/14:1(9Z));PC(18:1(11Z)/14:0);PC(18:1(9Z)/14:0);PE(15:0/20:1(11Z));PE(20:1(11Z)/15:0);PE-NMe(16:0/18:1(9Z));DG(22:5(4Z,7Z,10Z,13Z,16Z)/22:6(4Z,7Z,10Z,13Z,16Z,19Z)/0:0);DG(22:5(7Z,10Z,13Z,16Z,19Z)/22:6(4Z,7Z,10Z,13Z,16Z,19Z)/0:0);DG(22:6(4Z,7Z,10Z,13Z,16Z,19Z)/22:5(4Z,7Z,10Z,13Z,16Z)/0:0);DG(22:6(4Z,7…	HMDB0007872;HMDB0007873;HMDB0007904;HMDB0007969;HMDB0008001;HMDB0008032;HMDB0008064;HMDB0008097;HMDB0008900;HMDB0009252;HMDB0010569;HMDB0007730;HMDB0007759;HMDB0007786;HMDB0007787;HMDB0056365;HMDB0056385	0	-	-
pos-M733T532_1	1.70252e+07	2.31744e+07	1.84337e+07	2.17038e+07	2.01829e+07	1.77763e+07	1.66855e+07	1.75498e+07	2.44188e+07	2.26746e+07	2.10549e+07	3.12978e+07	0.884912	0.349388	0.588745	0.582959	0.80763	0.333268	0.250332	none	732.553	8.87223	1	1	PC(16:0/16:1(9Z))	Lipids and lipid-like molecules	Glycerophospholipids	HMDB0007969	C00157	(map00564)Glycerophospholipid metabolism;(map00590)Arachidonic acid metabolism;(map00591)Linoleic acid metabolism;(map00592)alpha-Linolenic acid metabolism;(map01100)Metabolic pathways;(map01110)Biosynthesis of secondary metabolites;(map04723)Retrograde endocannabinoid signaling;(map05231)Choline metabolism in cancer	17	PC(14:0/18:1(11Z));PC(14:0/18:1(9Z));PC(14:1(9Z)/18:0);PC(16:0/16:1(9Z));PC(16:1(9Z)/16:0);PC(18:0/14:1(9Z));PC(18:1(11Z)/14:0);PC(18:1(9Z)/14:0);PE(15:0/20:1(11Z));PE(20:1(11Z)/15:0);PE-NMe(16:0/18:1(9Z));DG(22:5(4Z,7Z,10Z,13Z,16Z)/22:6(4Z,7Z,10Z,13Z,16Z,19Z)/0:0);DG(22:5(7Z,10Z,13Z,16Z,19Z)/22:6(4Z,7Z,10Z,13Z,16Z,19Z)/0:0);DG(22:6(4Z,7Z,10Z,13Z,16Z,19Z)/22:5(4Z,7Z,10Z,13Z,16Z)/0:0);DG(22:6(4Z,7…	HMDB0007872;HMDB0007873;HMDB0007904;HMDB0007969;HMDB0008001;HMDB0008032;HMDB0008064;HMDB0008097;HMDB0008900;HMDB0009252;HMDB0010569;HMDB0007730;HMDB0007759;HMDB0007786;HMDB0007787;HMDB0056365;HMDB0056385	0	-	-
pos-M733T556_1	2.69202e+07	2.1776e+07	3.3739e+07	3.23577e+07	3.27833e+07	3.46305e+07	2.96256e+07	1.68147e+07	4.50616e+07	3.43959e+07	3.11971e+07	3.53041e+07	0.947025	0.868651	0.699134	0.942959	0.875016	0.237739	0.202089	none	732.553	9.26599	1	1	PC(16:0/16:1(9Z))	Lipids and lipid-like molecules	Glycerophospholipids	HMDB0007969	C00157	(map00564)Glycerophospholipid metabolism;(map00590)Arachidonic acid metabolism;(map00591)Linoleic acid metabolism;(map00592)alpha-Linolenic acid metabolism;(map01100)Metabolic pathways;(map01110)Biosynthesis of secondary metabolites;(map04723)Retrograde endocannabinoid signaling;(map05231)Choline metabolism in cancer	17	PC(14:0/18:1(11Z));PC(14:0/18:1(9Z));PC(14:1(9Z)/18:0);PC(16:0/16:1(9Z));PC(16:1(9Z)/16:0);PC(18:0/14:1(9Z));PC(18:1(11Z)/14:0);PC(18:1(9Z)/14:0);PE(15:0/20:1(11Z));PE(20:1(11Z)/15:0);PE-NMe(16:0/18:1(9Z));DG(22:5(4Z,7Z,10Z,13Z,16Z)/22:6(4Z,7Z,10Z,13Z,16Z,19Z)/0:0);DG(22:5(7Z,10Z,13Z,16Z,19Z)/22:6(4Z,7Z,10Z,13Z,16Z,19Z)/0:0);DG(22:6(4Z,7Z,10Z,13Z,16Z,19Z)/22:5(4Z,7Z,10Z,13Z,16Z)/0:0);DG(22:6(4Z,7…	HMDB0007872;HMDB0007873;HMDB0007904;HMDB0007969;HMDB0008001;HMDB0008032;HMDB0008064;HMDB0008097;HMDB0008900;HMDB0009252;HMDB0010569;HMDB0007730;HMDB0007759;HMDB0007786;HMDB0007787;HMDB0056365;HMDB0056385	0	-	-
pos-M735T442	8.80811e+07	3.1831e+07	5.45178e+07	4.26106e+07	7.78372e+07	1.79651e+08	3.5799e+07	3.86404e+07	6.73494e+07	7.85693e+07	1.95313e+08	3.24551e+07	1.05892	0.769782	0.818182	0.892552	0.941792	0.39	0.38085	none	734.568	7.36663	1	1	1,2-Dihexadecanoyl-sn-glycero-3-phosphocholine	Lipids and lipid-like molecules	Glycerophospholipids	HMDB0000564	NA	-	15	PC(16:0/16:0);PC(14:0/18:0);PC(18:0/14:0);PE(15:0/20:0);PE(20:0/15:0);DG(22:4(7Z,10Z,13Z,16Z)/22:6(4Z,7Z,10Z,13Z,16Z,19Z)/0:0);DG(22:5(4Z,7Z,10Z,13Z,16Z)/22:5(4Z,7Z,10Z,13Z,16Z)/0:0);DG(22:5(4Z,7Z,10Z,13Z,16Z)/22:5(7Z,10Z,13Z,16Z,19Z)/0:0);DG(22:5(7Z,10Z,13Z,16Z,19Z)/22:5(4Z,7Z,10Z,13Z,16Z)/0:0);DG(22:5(7Z,10Z,13Z,16Z,19Z)/22:5(7Z,10Z,13Z,16Z,19Z)/0:0);DG(22:6(4Z,7Z,10Z,13Z,16Z,19Z)/22:4(7Z,10Z,1…	HMDB0000564;HMDB0007871;HMDB0008031;HMDB0008899;HMDB0009219;HMDB0007701;HMDB0007728;HMDB0007729;HMDB0007757;HMDB0007758;HMDB0007785;HMDB0056358;HMDB0056359;HMDB0056364;HMDB0056384	0	-	-
pos-M735T556	2.01588e+07	1.97154e+07	1.47191e+07	2.18508e+07	3.05075e+07	3.17465e+07	2.25113e+07	2.46561e+07	1.86737e+07	2.12751e+07	2.99399e+07	2.63067e+07	0.967462	0.690383	0.818182	0.846634	0.941792	0.25945	0.156015	none	734.568	9.26548	1	1	1,2-Dihexadecanoyl-sn-glycero-3-phosphocholine	Lipids and lipid-like molecules	Glycerophospholipids	HMDB0000564	NA	-	15	PC(16:0/16:0);PC(14:0/18:0);PC(18:0/14:0);PE(15:0/20:0);PE(20:0/15:0);DG(22:4(7Z,10Z,13Z,16Z)/22:6(4Z,7Z,10Z,13Z,16Z,19Z)/0:0);DG(22:5(4Z,7Z,10Z,13Z,16Z)/22:5(4Z,7Z,10Z,13Z,16Z)/0:0);DG(22:5(4Z,7Z,10Z,13Z,16Z)/22:5(7Z,10Z,13Z,16Z,19Z)/0:0);DG(22:5(7Z,10Z,13Z,16Z,19Z)/22:5(4Z,7Z,10Z,13Z,16Z)/0:0);DG(22:5(7Z,10Z,13Z,16Z,19Z)/22:5(7Z,10Z,13Z,16Z,19Z)/0:0);DG(22:6(4Z,7Z,10Z,13Z,16Z,19Z)/22:4(7Z,10Z,1…	HMDB0000564;HMDB0007871;HMDB0008031;HMDB0008899;HMDB0009219;HMDB0007701;HMDB0007728;HMDB0007729;HMDB0007757;HMDB0007758;HMDB0007785;HMDB0056358;HMDB0056359;HMDB0056364;HMDB0056384	0	-	-
pos-M745T470	1.84614e+07	1.79837e+07	1.42182e+07	3.74851e+07	1.52004e+07	1.57657e+07	4.53595e+07	2.11386e+07	3.52975e+07	3.50866e+07	1.58456e+07	1.56193e+07	0.707553	0.203467	0.24026	0.421957	0.471335	0.784634	0.170791	none	744.589	7.83508	1	1	Plasmenyl-PC 34:1; PC(P-14:0/20:1)	Lipids and lipid-like molecules	Glycerophospholipids	-	C00958	(map00565)Ether lipid metabolism;(map01100)Metabolic pathways	0	-	-	0	-	-
pos-M74T567	7.15715e+07	7.33313e+07	6.9053e+07	6.7843e+07	6.34017e+07	6.10732e+07	7.88392e+07	8.99672e+07	7.2602e+07	6.54633e+07	6.59903e+07	6.16879e+07	0.93493	0.371837	0.588745	0.603931	0.80763	0.395578	0.0747849	none	74.0962	9.44548	1	1	2-methylpropan-2-amine	Organic nitrogen compounds	Organonitrogen compounds	HMDB0143690	null	-	4	1-Butylamine;sec-Butylamine;2-Methyl-1-propylamine;Diethylamine	HMDB0031321;HMDB0032179;HMDB0034198;HMDB0041878	2	2-Methylpropanamine;Butylamine	C02787;C18706
pos-M74T82	3.95866e+07	2.25717e+07	6.17224e+07	2.25904e+07	2.69944e+07	43268.6	1.4793e+07	3.02144e+07	2.0007e+07	2.44697e+07	1.92776e+07	2.32568e+07	1.31428	0.556899	0.484848	0.756338	0.721459	0.903889	0.47539	none	74.0963	1.36564	1	1	2-methylpropan-2-amine	Organic nitrogen compounds	Organonitrogen compounds	HMDB0143690	null	-	4	1-Butylamine;sec-Butylamine;2-Methyl-1-propylamine;Diethylamine	HMDB0031321;HMDB0032179;HMDB0034198;HMDB0041878	2	2-Methylpropanamine;Butylamine	C02787;C18706
[truncated: 55 more rows]

## Sheet: Table S3
Table S3. Results of 135 DEMs between the healthy follicular fluid and atretic follicular fluid
Metabolite	AFF_1	AFF_2	AFF_3	AFF_4	AFF_5	AFF_6	HFF_1	HFF_2	HFF_3	HFF_4	HFF_5	HFF_6
m-Cresol	1.57416e+07	1.40424e+07	1.45975e+07	1.461e+07	1.50445e+07	1.51337e+07	7.6709e+06	5.16809e+06	6.63715e+06	1.15153e+07	1.21203e+07	1.09287e+07
[truncated: 134 more rows]

## Sheet: Table S4
Table S4. RNA-Seq data from granulosa cell of sheep
Sample	Raw Data Read	Base	Valid Data Read	Base	Valid Ratio(reads)	Q20%	Q30%	GC content%
[truncated: 6 more rows]

## Sheet: Table S5
Table S5. Results of 1263 DEGs between the atretic follicles and healthy follicles in granulosa cells
[truncated: 1,264 more rows]
